# Supplementary material for: Identification of Molecular Targets and Potential Mechanisms of Yinchen Wuling San Against Head and Neck Squamous Cell Carcinoma by Network Pharmacology and Molecular Docking
Source: Front Genet. 2022 Jul 6;13:914646. doi: 10.3389/fgene.2022.914646 (PMC9306494; doi:10.3389/fgene.2022.914646)
Supplement: Supplementary file 1 [file Table2.xlsx]

## Sheet: GeneCards
Gene Symbol	Description	Category	GC Id
TP53	Tumor Protein P53	Protein Coding	GC17M007661
BRCA2	BRCA2 DNA Repair Associated	Protein Coding	GC13P032315
BRCA1	BRCA1 DNA Repair Associated	Protein Coding	GC17M043044
PTEN	Phosphatase And Tensin Homolog	Protein Coding	GC10P089442
ATM	ATM Serine/Threonine Kinase	Protein Coding	GC11P108222
CDH1	Cadherin 1	Protein Coding	GC16P068737
PIK3CA	Phosphatidylinositol-4,5-Bisphosphate 3-Kinase Catalytic Subunit Alpha	Protein Coding	GC03P179148
EGFR	Epidermal Growth Factor Receptor	Protein Coding	GC07P055019
MLH1	MutL Homolog 1	Protein Coding	GC03P036993
CDKN2A	Cyclin Dependent Kinase Inhibitor 2A	Protein Coding	GC09M021967
APC	APC Regulator Of WNT Signaling Pathway	Protein Coding	GC05P112707
CHEK2	Checkpoint Kinase 2	Protein Coding	GC22M028687
MSH2	MutS Homolog 2	Protein Coding	GC02P047402
PALB2	Partner And Localizer Of BRCA2	Protein Coding	GC16M023603
MSH6	MutS Homolog 6	Protein Coding	GC02P047695
KRAS	KRAS Proto-Oncogene, GTPase	Protein Coding	GC12M025204
MIR21	MicroRNA 21	RNA Gene	GC17P059841
BRAF	B-Raf Proto-Oncogene, Serine/Threonine Kinase	Protein Coding	GC07M140728
BRIP1	BRCA1 Interacting Helicase 1	Protein Coding	GC17M061679
ERBB2	Erb-B2 Receptor Tyrosine Kinase 2	Protein Coding	GC17P039687
NBN	Nibrin	Protein Coding	GC08M089933
PMS2	PMS1 Homolog 2, Mismatch Repair System Component	Protein Coding	GC07M005973
SMAD4	SMAD Family Member 4	Protein Coding	GC18P051028
AKT1	AKT Serine/Threonine Kinase 1	Protein Coding	GC14M104769
CTNNB1	Catenin Beta 1	Protein Coding	GC03P041236
RET	Ret Proto-Oncogene	Protein Coding	GC10P043082
MUTYH	MutY DNA Glycosylase	Protein Coding	GC01M045329
MIR205	MicroRNA 205	RNA Gene	GC01P209432
POLE	DNA Polymerase Epsilon, Catalytic Subunit	Protein Coding	GC12M132660
MET	MET Proto-Oncogene, Receptor Tyrosine Kinase	Protein Coding	GC07P116672
HRAS	HRas Proto-Oncogene, GTPase	Protein Coding	GC11M002427
BARD1	BRCA1 Associated RING Domain 1	Protein Coding	GC02M214725
NF1	Neurofibromin 1	Protein Coding	GC17P031094
FGFR3	Fibroblast Growth Factor Receptor 3	Protein Coding	GC04P001795
STK11	Serine/Threonine Kinase 11	Protein Coding	GC19P001177
C11orf65	Chromosome 11 Open Reading Frame 65	Protein Coding	GC11M108308
RAD51C	RAD51 Paralog C	Protein Coding	GC17P058692
MIR210	MicroRNA 210	RNA Gene	GC11M002431
RAD51D	RAD51 Paralog D	Protein Coding	GC17M035092
RB1	RB Transcriptional Corepressor 1	Protein Coding	GC13P048303
MIR34A	MicroRNA 34a	RNA Gene	GC01M009151
POLD1	DNA Polymerase Delta 1, Catalytic Subunit	Protein Coding	GC19P050453
RAD50	RAD50 Double Strand Break Repair Protein	Protein Coding	GC05P132556
MIR221	MicroRNA 221	RNA Gene	GC0XM045746
CCND1	Cyclin D1	Protein Coding	GC11P069641
DICER1	Dicer 1, Ribonuclease III	Protein Coding	GC14M095086
MIR17	MicroRNA 17	RNA Gene	GC13P091350
CASP8	Caspase 8	Protein Coding	GC02P201233
FGFR2	Fibroblast Growth Factor Receptor 2	Protein Coding	GC10M121478
AXIN2	Axin 2	Protein Coding	GC17M065528
MRE11	MRE11 Homolog, Double Strand Break Repair Nuclease	Protein Coding	GC11M095626
ESR1	Estrogen Receptor 1	Protein Coding	GC06P151656
TGFBR2	Transforming Growth Factor Beta Receptor 2	Protein Coding	GC03P030623
SDHB	Succinate Dehydrogenase Complex Iron Sulfur Subunit B	Protein Coding	GC01M017742
EPCAM	Epithelial Cell Adhesion Molecule	Protein Coding	GC02P047345
ING1	Inhibitor Of Growth Family Member 1	Protein Coding	GC13P110712
MIR155	MicroRNA 155	RNA Gene	GC21P025573
MIR145	MicroRNA 145	RNA Gene	GC05P149430
TNFRSF10B	TNF Receptor Superfamily Member 10b	Protein Coding	GC08M023020
MIR98	MicroRNA 98	RNA Gene	GC0XM053618
FANCC	FA Complementation Group C	Protein Coding	GC09M095099
MIR141	MicroRNA 141	RNA Gene	GC12P017508
NRAS	NRAS Proto-Oncogene, GTPase	Protein Coding	GC01M114704
MIR146A	MicroRNA 146a	RNA Gene	GC05P160485
PTCH1	Patched 1	Protein Coding	GC09M095442
SDHD	Succinate Dehydrogenase Complex Subunit D	Protein Coding	GC11P112087
MAP2K1	Mitogen-Activated Protein Kinase Kinase 1	Protein Coding	GC15P066386
MIR222	MicroRNA 222	RNA Gene	GC0XM045747
CDKN1B	Cyclin Dependent Kinase Inhibitor 1B	Protein Coding	GC12P017727
MIR31	MicroRNA 31	RNA Gene	GC09M021670
SMARCA4	SWI/SNF Related, Matrix Associated, Actin Dependent Regulator Of Chromatin, Subfamily A, Member 4	Protein Coding	GC19P010932
MIR200A	MicroRNA 200a	RNA Gene	GC01P003124
LRRC56	Leucine Rich Repeat Containing 56	Protein Coding	GC11P000518
TERT	Telomerase Reverse Transcriptase	Protein Coding	GC05M001253
CDK4	Cyclin Dependent Kinase 4	Protein Coding	GC12M057743
RAD51	RAD51 Recombinase	Protein Coding	GC15P040694
MIR15A	MicroRNA 15a	RNA Gene	GC13M050049
MIR126	MicroRNA 126	RNA Gene	GC09P136670
TSC2	TSC Complex Subunit 2	Protein Coding	GC16P008913
AR	Androgen Receptor	Protein Coding	GC0XP067544
TSC1	TSC Complex Subunit 1	Protein Coding	GC09M132891
VHL	Von Hippel-Lindau Tumor Suppressor	Protein Coding	GC03P011826
MIR200B	MicroRNA 200b	RNA Gene	GC01P001167
MIR200C	MicroRNA 200c	RNA Gene	GC12P017507
EP300	E1A Binding Protein P300	Protein Coding	GC22P041091
MIR125A	MicroRNA 125a	RNA Gene	GC19P051720
BLM	BLM RecQ Like Helicase	Protein Coding	GC15P090717
PRKD1	Protein Kinase D1	Protein Coding	GC14M029576
MIR20A	MicroRNA 20a	RNA Gene	GC13P091522
ALK	ALK Receptor Tyrosine Kinase	Protein Coding	GC02M029190
ING3	Inhibitor Of Growth Family Member 3	Protein Coding	GC07P120950
MDM2	MDM2 Proto-Oncogene	Protein Coding	GC12P068808
KIT	KIT Proto-Oncogene, Receptor Tyrosine Kinase	Protein Coding	GC04P054657
MIR34C	MicroRNA 34c	RNA Gene	GC11P111656
COL2A1	Collagen Type II Alpha 1 Chain	Protein Coding	GC12M047972
MSH3	MutS Homolog 3	Protein Coding	GC05P080654
BAP1	BRCA1 Associated Protein 1	Protein Coding	GC03M052401
FBXW7	F-Box And WD Repeat Domain Containing 7	Protein Coding	GC04M152321
FASLG	Fas Ligand	Protein Coding	GC01P172628
XRCC2	X-Ray Repair Cross Complementing 2	Protein Coding	GC07M152644
FH	Fumarate Hydratase	Protein Coding	GC01M241499
MLH3	MutL Homolog 3	Protein Coding	GC14M075013
BMPR1A	Bone Morphogenetic Protein Receptor Type 1A	Protein Coding	GC10P089366
SDHC	Succinate Dehydrogenase Complex Subunit C	Protein Coding	GC01P161314
SDHA	Succinate Dehydrogenase Complex Flavoprotein Subunit A	Protein Coding	GC05P000208
VEGFA	Vascular Endothelial Growth Factor A	Protein Coding	GC06P043770
EGF	Epidermal Growth Factor	Protein Coding	GC04P109912
CTNNA1	Catenin Alpha 1	Protein Coding	GC05P138613
HOXB13	Homeobox B13	Protein Coding	GC17M048725
PTPN11	Protein Tyrosine Phosphatase Non-Receptor Type 11	Protein Coding	GC12P112418
SRC	SRC Proto-Oncogene, Non-Receptor Tyrosine Kinase	Protein Coding	GC20P037344
STAT3	Signal Transducer And Activator Of Transcription 3	Protein Coding	GC17M042313
MIR127	MicroRNA 127	RNA Gene	GC14P108300
FLCN	Folliculin	Protein Coding	GC17M017206
MAPK1	Mitogen-Activated Protein Kinase 1	Protein Coding	GC22M021759
MIR203A	MicroRNA 203a	RNA Gene	GC14P108371
MIR18A	MicroRNA 18a	RNA Gene	GC13P091525
MYC	MYC Proto-Oncogene, BHLH Transcription Factor	Protein Coding	GC08P127735
MIR143	MicroRNA 143	RNA Gene	GC05P149410
BAX	BCL2 Associated X, Apoptosis Regulator	Protein Coding	GC19P048954
ERCC6	ERCC Excision Repair 6, Chromatin Remodeling Factor	Protein Coding	GC10M049454
PPARG	Peroxisome Proliferator Activated Receptor Gamma	Protein Coding	GC03P012287
IGF2	Insulin Like Growth Factor 2	Protein Coding	GC11M002520
MIR30E	MicroRNA 30e	RNA Gene	GC01P040754
MEN1	Menin 1	Protein Coding	GC11M064803
BCL2	BCL2 Apoptosis Regulator	Protein Coding	GC18M063123
MIR19A	MicroRNA 19a	RNA Gene	GC13P091521
MIR27A	MicroRNA 27a	RNA Gene	GC19M014339
MIR373	MicroRNA 373	RNA Gene	GC19P061083
CDC73	Cell Division Cycle 73	Protein Coding	GC01P193121
IL6	Interleukin 6	Protein Coding	GC07P022725
MIR34B	MicroRNA 34b	RNA Gene	GC11P111662
MIRLET7D	MicroRNA Let-7d	RNA Gene	GC09P094178
XRCC3	X-Ray Repair Cross Complementing 3	Protein Coding	GC14M103697
MIR29C	MicroRNA 29c	RNA Gene	GC01M207802
IL1B	Interleukin 1 Beta	Protein Coding	GC02M112829
TGFB1	Transforming Growth Factor Beta 1	Protein Coding	GC19M041301
TNF	Tumor Necrosis Factor	Protein Coding	GC06P073386
MIR214	MicroRNA 214	RNA Gene	GC01M172234
GSTM1	Glutathione S-Transferase Mu 1	Protein Coding	GC01P109687
EGFR-AS1	EGFR Antisense RNA 1	RNA Gene	GC07M055179
MIRLET7G	MicroRNA Let-7g	RNA Gene	GC03M052268
ERCC2	ERCC Excision Repair 2, TFIIH Core Complex Helicase Subunit	Protein Coding	GC19M045349
PTGS2	Prostaglandin-Endoperoxide Synthase 2	Protein Coding	GC01M186640
CDKN1A	Cyclin Dependent Kinase Inhibitor 1A	Protein Coding	GC06P073574
MIR96	MicroRNA 96	RNA Gene	GC07M129774
SOX9	SRY-Box Transcription Factor 9	Protein Coding	GC17P072121
MIR93	MicroRNA 93	RNA Gene	GC07M101184
MMP9	Matrix Metallopeptidase 9	Protein Coding	GC20P046008
MIR204	MicroRNA 204	RNA Gene	GC09M070809
AURKA	Aurora Kinase A	Protein Coding	GC20M056370
FANCE	FA Complementation Group E	Protein Coding	GC06P073552
MTOR	Mechanistic Target Of Rapamycin Kinase	Protein Coding	GC01M011106
SMARCB1	SWI/SNF Related, Matrix Associated, Actin Dependent Regulator Of Chromatin, Subfamily B, Member 1	Protein Coding	GC22P023786
GSTP1	Glutathione S-Transferase Pi 1	Protein Coding	GC11P067583
SUFU	SUFU Negative Regulator Of Hedgehog Signaling	Protein Coding	GC10P102503
MIR10B	MicroRNA 10b	RNA Gene	GC02P176150
MMP2	Matrix Metallopeptidase 2	Protein Coding	GC16P055390
MIR29A	MicroRNA 29a	RNA Gene	GC07M130876
MIR451A	MicroRNA 451a	RNA Gene	GC17M028861
MIR146B	MicroRNA 146b	RNA Gene	GC10P102436
PMS1	PMS1 Homolog 1, Mismatch Repair System Component	Protein Coding	GC02P189784
ERCC1	ERCC Excision Repair 1, Endonuclease Non-Catalytic Subunit	Protein Coding	GC19M060054
FANCM	FA Complementation Group M	Protein Coding	GC14P045135
MIRLET7C	MicroRNA Let-7c	RNA Gene	GC21P016551
MIR106B	MicroRNA 106b	RNA Gene	GC07M101185
GNAS	GNAS Complex Locus	Protein Coding	GC20P058839
PRKN	Parkin RBR E3 Ubiquitin Protein Ligase	Protein Coding	GC06M161348
MIR182	MicroRNA 182	RNA Gene	GC07M129770
MIR499A	MicroRNA 499a	RNA Gene	GC20P034990
PIK3R1	Phosphoinositide-3-Kinase Regulatory Subunit 1	Protein Coding	GC05P068215
TP63	Tumor Protein P63	Protein Coding	GC03P189598
SDHAF2	Succinate Dehydrogenase Complex Assembly Factor 2	Protein Coding	GC11P061430
HIF1A	Hypoxia Inducible Factor 1 Subunit Alpha	Protein Coding	GC14P061695
FGFR1	Fibroblast Growth Factor Receptor 1	Protein Coding	GC08M038400
DCC	DCC Netrin 1 Receptor	Protein Coding	GC18P052340
CASP3	Caspase 3	Protein Coding	GC04M184627
WWOX	WW Domain Containing Oxidoreductase	Protein Coding	GC16P078099
H19	H19 Imprinted Maternally Expressed Transcript	RNA Gene	GC11M001995
IRF1	Interferon Regulatory Factor 1	Protein Coding	GC05M132440
KLLN	Killin, P53 Regulated DNA Replication Inhibitor	Protein Coding	GC10M087860
CXCR4	C-X-C Motif Chemokine Receptor 4	Protein Coding	GC02M136114
MIR486-1	MicroRNA 486-1	RNA Gene	GC08M041660
MIR223	MicroRNA 223	RNA Gene	GC0XP066018
TP73	Tumor Protein P73	Protein Coding	GC01P003652
MIR148A	MicroRNA 148a	RNA Gene	GC07M025993
NOTCH1	Notch Receptor 1	Protein Coding	GC09M137103
MIRLET7A1	MicroRNA Let-7a-1	RNA Gene	GC09P094175
SLC22A18	Solute Carrier Family 22 Member 18	Protein Coding	GC11P002899
MIR140	MicroRNA 140	RNA Gene	GC16P069934
MIRLET7E	MicroRNA Let-7e	RNA Gene	GC19P051718
KLF6	Kruppel Like Factor 6	Protein Coding	GC10M003779
BUB1B	BUB1 Mitotic Checkpoint Serine/Threonine Kinase B	Protein Coding	GC15P040161
ABRAXAS1	Abraxas 1, BRCA1 A Complex Subunit	Protein Coding	GC04M083460
DLEC1	DLEC1 Cilia And Flagella Associated Protein	Protein Coding	GC03P038038
TRPV4	Transient Receptor Potential Cation Channel Subfamily V Member 4	Protein Coding	GC12M109783
ATR	ATR Serine/Threonine Kinase	Protein Coding	GC03M142449
CREBBP	CREB Binding Protein	Protein Coding	GC16M006045
MT-CYB	Mitochondrially Encoded Cytochrome B	Protein Coding	GCMTP014749
MIR150	MicroRNA 150	RNA Gene	GC19M049500
NKX2-1	NK2 Homeobox 1	Protein Coding	GC14M036516
TMEM127	Transmembrane Protein 127	Protein Coding	GC02M096248
MIR122	MicroRNA 122	RNA Gene	GC18P058451
CD274	CD274 Molecule	Protein Coding	GC09P005450
CD44	CD44 Molecule (Indian Blood Group)	Protein Coding	GC11P035139
MIR183	MicroRNA 183	RNA Gene	GC07M129815
IGF1	Insulin Like Growth Factor 1	Protein Coding	GC12M102395
MIR23B	MicroRNA 23b	RNA Gene	GC09P095085
TGFBR1	Transforming Growth Factor Beta Receptor 1	Protein Coding	GC09P099104
TYMS	Thymidylate Synthetase	Protein Coding	GC18P000657
XRCC1	X-Ray Repair Cross Complementing 1	Protein Coding	GC19M043543
CXCL8	C-X-C Motif Chemokine Ligand 8	Protein Coding	GC04P073740
MMP1	Matrix Metallopeptidase 1	Protein Coding	GC11M102810
MGMT	O-6-Methylguanine-DNA Methyltransferase	Protein Coding	GC10P129467
BIRC5	Baculoviral IAP Repeat Containing 5	Protein Coding	GC17P078214
PALLD	Palladin, Cytoskeletal Associated Protein	Protein Coding	GC04P168497
MIR195	MicroRNA 195	RNA Gene	GC17M007018
PPM1D	Protein Phosphatase, Mg2+/Mn2+ Dependent 1D	Protein Coding	GC17P060600
FHIT	Fragile Histidine Triad Diadenosine Triphosphatase	Protein Coding	GC03M059747
HNF1B	HNF1 Homeobox B	Protein Coding	GC17M037686
RHOA	Ras Homolog Family Member A	Protein Coding	GC03M049359
BUB1	BUB1 Mitotic Checkpoint Serine/Threonine Kinase	Protein Coding	GC02M110637
MIRLET7I	MicroRNA Let-7i	RNA Gene	GC12P062606
MIR335	MicroRNA 335	RNA Gene	GC07P130496
IL10	Interleukin 10	Protein Coding	GC01M206767
RNASEL	Ribonuclease L	Protein Coding	GC01M182573
MIR197	MicroRNA 197	RNA Gene	GC01P109549
MTHFR	Methylenetetrahydrofolate Reductase	Protein Coding	GC01M011785
JAK2	Janus Kinase 2	Protein Coding	GC09P004985
MIR483	MicroRNA 483	RNA Gene	GC11M002523
EPHB2	EPH Receptor B2	Protein Coding	GC01P022710
PDGFRB	Platelet Derived Growth Factor Receptor Beta	Protein Coding	GC05M150113
DPYD	Dihydropyrimidine Dehydrogenase	Protein Coding	GC01M097015
RAF1	Raf-1 Proto-Oncogene, Serine/Threonine Kinase	Protein Coding	GC03M012583
ARID1A	AT-Rich Interaction Domain 1A	Protein Coding	GC01P026693
SLC2A1	Solute Carrier Family 2 Member 1	Protein Coding	GC01M042925
MIR331	MicroRNA 331	RNA Gene	GC12P095308
SETD2	SET Domain Containing 2, Histone Lysine Methyltransferase	Protein Coding	GC03M047033
MIR206	MicroRNA 206	RNA Gene	GC06P052144
TWIST1	Twist Family BHLH Transcription Factor 1	Protein Coding	GC07M019020
RAD54L	RAD54 Like	Protein Coding	GC01P046313
TGFA	Transforming Growth Factor Alpha	Protein Coding	GC02M070447
LMNA	Lamin A/C	Protein Coding	GC01P156082
MIRLET7B	MicroRNA Let-7b	RNA Gene	GC22P046119
MIR107	MicroRNA 107	RNA Gene	GC10M089600
MMP14	Matrix Metallopeptidase 14	Protein Coding	GC14P029949
RBBP8	RB Binding Protein 8, Endonuclease	Protein Coding	GC18P022798
MIR25	MicroRNA 25	RNA Gene	GC07M100093
VEGFC	Vascular Endothelial Growth Factor C	Protein Coding	GC04M176683
ERBB3	Erb-B2 Receptor Tyrosine Kinase 3	Protein Coding	GC12P056926
MIR192	MicroRNA 192	RNA Gene	GC11M064891
MUC1	Mucin 1, Cell Surface Associated	Protein Coding	GC01M155185
BCL2L1	BCL2 Like 1	Protein Coding	GC20M031664
MSR1	Macrophage Scavenger Receptor 1	Protein Coding	GC08M016107
JUN	Jun Proto-Oncogene, AP-1 Transcription Factor Subunit	Protein Coding	GC01M058780
ROS1	ROS Proto-Oncogene 1, Receptor Tyrosine Kinase	Protein Coding	GC06M117287
ERCC4	ERCC Excision Repair 4, Endonuclease Catalytic Subunit	Protein Coding	GC16P013920
IDH2	Isocitrate Dehydrogenase (NADP(+)) 2	Protein Coding	GC15M090083
MIR199B	MicroRNA 199b	RNA Gene	GC09M128244
MIR196A2	MicroRNA 196a-2	RNA Gene	GC12P054826
MIR185	MicroRNA 185	RNA Gene	GC22P031921
MIR133B	MicroRNA 133b	RNA Gene	GC06P052148
MIR22	MicroRNA 22	RNA Gene	GC17M001713
MAX	MYC Associated Factor X	Protein Coding	GC14M065054
SMAD3	SMAD Family Member 3	Protein Coding	GC15P067063
SMAD2	SMAD Family Member 2	Protein Coding	GC18M047809
FGF2	Fibroblast Growth Factor 2	Protein Coding	GC04P122826
GREM1	Gremlin 1, DAN Family BMP Antagonist	Protein Coding	GC15P036885
MIR128-2	MicroRNA 128-2	RNA Gene	GC03P035750
NFE2L2	NFE2 Like BZIP Transcription Factor 2	Protein Coding	GC02M177227
POT1	Protection Of Telomeres 1	Protein Coding	GC07M124822
AOPEP	Aminopeptidase O (Putative)	Protein Coding	GC09P094728
RRAS2	RAS Related 2	Protein Coding	GC11M014299
KRT19	Keratin 19	Protein Coding	GC17M041523
EZH2	Enhancer Of Zeste 2 Polycomb Repressive Complex 2 Subunit	Protein Coding	GC07M148807
CDKN2B	Cyclin Dependent Kinase Inhibitor 2B	Protein Coding	GC09M022002
KDR	Kinase Insert Domain Receptor	Protein Coding	GC04M055078
FANCD2	FA Complementation Group D2	Protein Coding	GC03P010026
RASSF1	Ras Association Domain Family Member 1	Protein Coding	GC03M050329
DNMT3B	DNA Methyltransferase 3 Beta	Protein Coding	GC20P032762
WRAP53	WD Repeat Containing Antisense To TP53	Protein Coding	GC17P010353
ABCB1	ATP Binding Cassette Subfamily B Member 1	Protein Coding	GC07M087504
PPP2R1B	Protein Phosphatase 2 Scaffold Subunit Abeta	Protein Coding	GC11M111695
PARP1	Poly(ADP-Ribose) Polymerase 1	Protein Coding	GC01M226360
ELAC2	ElaC Ribonuclease Z 2	Protein Coding	GC17M012991
MIR215	MicroRNA 215	RNA Gene	GC01M220117
NFKBIA	NFKB Inhibitor Alpha	Protein Coding	GC14M035401
MIR137	MicroRNA 137	RNA Gene	GC01M098046
MIR16-1	MicroRNA 16-1	RNA Gene	GC13M050048
MIR193B	MicroRNA 193b	RNA Gene	GC16P014307
SMARCE1	SWI/SNF Related, Matrix Associated, Actin Dependent Regulator Of Chromatin, Subfamily E, Member 1	Protein Coding	GC17M040624
MIR100	MicroRNA 100	RNA Gene	GC11M122152
IGF1R	Insulin Like Growth Factor 1 Receptor	Protein Coding	GC15P098648
HOTAIR	HOX Transcript Antisense RNA	RNA Gene	GC12M053962
ZFHX3	Zinc Finger Homeobox 3	Protein Coding	GC16M072782
CYP1A1	Cytochrome P450 Family 1 Subfamily A Member 1	Protein Coding	GC15M074719
CASP9	Caspase 9	Protein Coding	GC01M015491
MIRLET7A3	MicroRNA Let-7a-3	RNA Gene	GC22P046112
FAS	Fas Cell Surface Death Receptor	Protein Coding	GC10P089458
TLR2	Toll Like Receptor 2	Protein Coding	GC04P153684
CYP2A6	Cytochrome P450 Family 2 Subfamily A Member 6	Protein Coding	GC19M040843
RAC1	Rac Family Small GTPase 1	Protein Coding	GC07P006377
MIR10A	MicroRNA 10a	RNA Gene	GC17M048579
BCL10	BCL10 Immune Signaling Adaptor	Protein Coding	GC01M085265
MIR130A	MicroRNA 130a	RNA Gene	GC11P057641
PDGFRA	Platelet Derived Growth Factor Receptor Alpha	Protein Coding	GC04P054229
MIR191	MicroRNA 191	RNA Gene	GC03M050725
CSF2	Colony Stimulating Factor 2	Protein Coding	GC05P132073
MIR142	MicroRNA 142	RNA Gene	GC17M058331
CTLA4	Cytotoxic T-Lymphocyte Associated Protein 4	Protein Coding	GC02P203867
IL1RN	Interleukin 1 Receptor Antagonist	Protein Coding	GC02P119865
MYCN	MYCN Proto-Oncogene, BHLH Transcription Factor	Protein Coding	GC02P015949
LOX	Lysyl Oxidase	Protein Coding	GC05M122063
EPHB4	EPH Receptor B4	Protein Coding	GC07M101462
CCL2	C-C Motif Chemokine Ligand 2	Protein Coding	GC17P034255
MIR128-1	MicroRNA 128-1	RNA Gene	GC02P135665
MAP2K2	Mitogen-Activated Protein Kinase Kinase 2	Protein Coding	GC19M004090
DMD	Dystrophin	Protein Coding	GC0XM031097
MAP3K1	Mitogen-Activated Protein Kinase Kinase Kinase 1	Protein Coding	GC05P056815
SMAD7	SMAD Family Member 7	Protein Coding	GC18M048919
CDK2	Cyclin Dependent Kinase 2	Protein Coding	GC12P055966
MITF	Melanocyte Inducing Transcription Factor	Protein Coding	GC03P069788
RARB	Retinoic Acid Receptor Beta	Protein Coding	GC03P024689
MIR106A	MicroRNA 106a	RNA Gene	GC0XM134219
CDK6	Cyclin Dependent Kinase 6	Protein Coding	GC07M092604
HGF	Hepatocyte Growth Factor	Protein Coding	GC07M081699
TIMP3	TIMP Metallopeptidase Inhibitor 3	Protein Coding	GC22P032804
HERC2	HECT And RLD Domain Containing E3 Ubiquitin Protein Ligase 2	Protein Coding	GC15M028111
B2M	Beta-2-Microglobulin	Protein Coding	GC15P044711
AIP	Aryl Hydrocarbon Receptor Interacting Protein	Protein Coding	GC11P067468
GSTT1	Glutathione S-Transferase Theta 1	Protein Coding	GC22Mi00270
MIR372	MicroRNA 372	RNA Gene	GC19P061082
MT-CO1	Mitochondrially Encoded Cytochrome C Oxidase I	Protein Coding	GCMTP005906
IDH1	Isocitrate Dehydrogenase (NADP(+)) 1	Protein Coding	GC02M208236
ADH1C	Alcohol Dehydrogenase 1C (Class I), Gamma Polypeptide	Protein Coding	GC04M099336
CAV1	Caveolin 1	Protein Coding	GC07P116524
IL2	Interleukin 2	Protein Coding	GC04M122451
PDCD1	Programmed Cell Death 1	Protein Coding	GC02M241849
PTK2	Protein Tyrosine Kinase 2	Protein Coding	GC08M140657
FANCG	FA Complementation Group G	Protein Coding	GC09M035073
WT1	WT1 Transcription Factor	Protein Coding	GC11M032365
FLT4	Fms Related Receptor Tyrosine Kinase 4	Protein Coding	GC05M180607
ABL1	ABL Proto-Oncogene 1, Non-Receptor Tyrosine Kinase	Protein Coding	GC09P130713
HMMR	Hyaluronan Mediated Motility Receptor	Protein Coding	GC05P163480
STAT1	Signal Transducer And Activator Of Transcription 1	Protein Coding	GC02M190908
TERC	Telomerase RNA Component	RNA Gene	GC03M169765
CYCS	Cytochrome C, Somatic	Protein Coding	GC07M025118
MAD1L1	Mitotic Arrest Deficient 1 Like 1	Protein Coding	GC07M001815
CCNA2	Cyclin A2	Protein Coding	GC04M121816
MIR15B	MicroRNA 15b	RNA Gene	GC03P160404
SPP1	Secreted Phosphoprotein 1	Protein Coding	GC04P087975
MKI67	Marker Of Proliferation Ki-67	Protein Coding	GC10M128096
FOXE1	Forkhead Box E1	Protein Coding	GC09P097853
CCR6	C-C Motif Chemokine Receptor 6	Protein Coding	GC06P167111
ETV6	ETS Variant Transcription Factor 6	Protein Coding	GC12P011649
MIR375	MicroRNA 375	RNA Gene	GC02M219001
TIMP2	TIMP Metallopeptidase Inhibitor 2	Protein Coding	GC17M078852
UCA1	Urothelial Cancer Associated 1	RNA Gene	GC19P015828
CA9	Carbonic Anhydrase 9	Protein Coding	GC09P035673
MCL1	MCL1 Apoptosis Regulator, BCL2 Family Member	Protein Coding	GC01M151116
FGFR4	Fibroblast Growth Factor Receptor 4	Protein Coding	GC05P177086
PGBD3	PiggyBac Transposable Element Derived 3	Protein Coding	GC10M049517
HFE	Homeostatic Iron Regulator	Protein Coding	GC06P026087
MIR30D	MicroRNA 30d	RNA Gene	GC08M134804
FBN1	Fibrillin 1	Protein Coding	GC15M048408
NTHL1	Nth Like DNA Glycosylase 1	Protein Coding	GC16M005878
LOC107303340	3p25 Von Hippel-Lindau Tumor Suppressor, E3 Ubiquitin Protein Ligase Alu-Mediated Recombination Region	Biological Region	GC03P011832
MT-ND1	Mitochondrially Encoded NADH:Ubiquinone Oxidoreductase Core Subunit 1	Protein Coding	GCMTP003309
MMP3	Matrix Metallopeptidase 3	Protein Coding	GC11M102835
CCNB1	Cyclin B1	Protein Coding	GC05P069167
BSCL2	BSCL2 Lipid Droplet Biogenesis Associated, Seipin	Protein Coding	GC11M082132
CDKN3	Cyclin Dependent Kinase Inhibitor 3	Protein Coding	GC14P054398
TH2LCRR	T Helper Type 2 Locus Control Region Associated RNA	RNA Gene	GC05M132631
IGFBP3	Insulin Like Growth Factor Binding Protein 3	Protein Coding	GC07M045912
MMP13	Matrix Metallopeptidase 13	Protein Coding	GC11M102942
SRD5A2	Steroid 5 Alpha-Reductase 2	Protein Coding	GC02M031522
SOX2	SRY-Box Transcription Factor 2	Protein Coding	GC03P181711
MEG3	Maternally Expressed 3	RNA Gene	GC14P108603
RABL3	RAB, Member Of RAS Oncogene Family Like 3	Protein Coding	GC03M120686
PPP2R1A	Protein Phosphatase 2 Scaffold Subunit Aalpha	Protein Coding	GC19P052189
CTAG1B	Cancer/Testis Antigen 1B	Protein Coding	GC0XM154617
NTRK1	Neurotrophic Receptor Tyrosine Kinase 1	Protein Coding	GC01P156815
MSMB	Microseminoprotein Beta	Protein Coding	GC10M046033
NF2	NF2, Moesin-Ezrin-Radixin Like (MERLIN) Tumor Suppressor	Protein Coding	GC22P029603
FANCA	FA Complementation Group A	Protein Coding	GC16M089790
MIR342	MicroRNA 342	RNA Gene	GC14P100109
IFNG	Interferon Gamma	Protein Coding	GC12M068154
CTTN	Cortactin	Protein Coding	GC11P070398
CYP1B1	Cytochrome P450 Family 1 Subfamily B Member 1	Protein Coding	GC02M038066
ABCG2	ATP Binding Cassette Subfamily G Member 2 (Junior Blood Group)	Protein Coding	GC04M088090
PLAU	Plasminogen Activator, Urokinase	Protein Coding	GC10P073909
ANXA5	Annexin A5	Protein Coding	GC04M121667
MAP3K8	Mitogen-Activated Protein Kinase Kinase Kinase 8	Protein Coding	GC10P030478
RUNX1	RUNX Family Transcription Factor 1	Protein Coding	GC21M034787
CCR7	C-C Motif Chemokine Receptor 7	Protein Coding	GC17M040582
SOS1	SOS Ras/Rac Guanine Nucleotide Exchange Factor 1	Protein Coding	GC02M039008
ERCC5	ERCC Excision Repair 5, Endonuclease	Protein Coding	GC13P102845
DKK1	Dickkopf WNT Signaling Pathway Inhibitor 1	Protein Coding	GC10P052314
NFKB1	Nuclear Factor Kappa B Subunit 1	Protein Coding	GC04P102501
CASP10	Caspase 10	Protein Coding	GC02P201182
TOP2A	DNA Topoisomerase II Alpha	Protein Coding	GC17M040388
LGALS3	Galectin 3	Protein Coding	GC14P055124
LOC100507346	Uncharacterized LOC100507346	RNA Gene	GC09P095463
FN1	Fibronectin 1	Protein Coding	GC02M215360
PRKAR1A	Protein Kinase CAMP-Dependent Type I Regulatory Subunit Alpha	Protein Coding	GC17P068879
H2AC18	H2A Clustered Histone 18	Protein Coding	GC01M150508
MIR26A1	MicroRNA 26a-1	RNA Gene	GC03P037969
HLA-DRB1	Major Histocompatibility Complex, Class II, DR Beta 1	Protein Coding	GC06M032578
RARA	Retinoic Acid Receptor Alpha	Protein Coding	GC17P040309
GLI1	GLI Family Zinc Finger 1	Protein Coding	GC12P057460
EIF4E	Eukaryotic Translation Initiation Factor 4E	Protein Coding	GC04M098879
U2AF1	U2 Small Nuclear RNA Auxiliary Factor 1	Protein Coding	GC21M043092
FOXP3	Forkhead Box P3	Protein Coding	GC0XM049250
XPA	XPA, DNA Damage Recognition And Repair Factor	Protein Coding	GC09M097654
TYMP	Thymidine Phosphorylase	Protein Coding	GC22M050525
MIR199A1	MicroRNA 199a-1	RNA Gene	GC19M010817
PLA2G2A	Phospholipase A2 Group IIA	Protein Coding	GC01M019975
ESR2	Estrogen Receptor 2	Protein Coding	GC14M064084
MIR181A1	MicroRNA 181a-1	RNA Gene	GC01M198860
RPS27	Ribosomal Protein S27	Protein Coding	GC01P153991
CXCL12	C-X-C Motif Chemokine Ligand 12	Protein Coding	GC10M044294
BMP2	Bone Morphogenetic Protein 2	Protein Coding	GC20P006767
MT-CO2	Mitochondrially Encoded Cytochrome C Oxidase II	Protein Coding	GCMTP007587
CEACAM5	CEA Cell Adhesion Molecule 5	Protein Coding	GC19P046844
IGF2R	Insulin Like Growth Factor 2 Receptor	Protein Coding	GC06P159969
CDK1	Cyclin Dependent Kinase 1	Protein Coding	GC10P060772
AREG	Amphiregulin	Protein Coding	GC04P074445
OGG1	8-Oxoguanine DNA Glycosylase	Protein Coding	GC03P011784
RECQL	RecQ Like Helicase	Protein Coding	GC12M021468
NQO1	NAD(P)H Quinone Dehydrogenase 1	Protein Coding	GC16M069706
TH2-LCR	Th2 Cytokine Locus Control Region	Biological Region	GC05P132629
PTPRJ	Protein Tyrosine Phosphatase Receptor Type J	Protein Coding	GC11P048002
ALB	Albumin	Protein Coding	GC04P073397
TNFSF10	TNF Superfamily Member 10	Protein Coding	GC03M172505
VDR	Vitamin D Receptor	Protein Coding	GC12M047841
MALAT1	Metastasis Associated Lung Adenocarcinoma Transcript 1	RNA Gene	GC11P068496
AMER1	APC Membrane Recruitment Protein 1	Protein Coding	GC0XM064185
AXIN1	Axin 1	Protein Coding	GC16M000287
CBL	Cbl Proto-Oncogene	Protein Coding	GC11P119206
COL1A1	Collagen Type I Alpha 1 Chain	Protein Coding	GC17M050183
MIR9-3	MicroRNA 9-3	RNA Gene	GC15P089368
ACTB	Actin Beta	Protein Coding	GC07M005527
YAP1	Yes1 Associated Transcriptional Regulator	Protein Coding	GC11P102110
DNMT3A	DNA Methyltransferase 3 Alpha	Protein Coding	GC02M025228
DHFR	Dihydrofolate Reductase	Protein Coding	GC05M080626
NSD1	Nuclear Receptor Binding SET Domain Protein 1	Protein Coding	GC05P177134
CCND2	Cyclin D2	Protein Coding	GC12P017429
LZTS1	Leucine Zipper Tumor Suppressor 1	Protein Coding	GC08M020246
HLA-DQB1	Major Histocompatibility Complex, Class II, DQ Beta 1	Protein Coding	GC06M059121
MIR424	MicroRNA 424	RNA Gene	GC0XM134681
PCNA	Proliferating Cell Nuclear Antigen	Protein Coding	GC20M005114
DNMT1	DNA Methyltransferase 1	Protein Coding	GC19M010133
PGR	Progesterone Receptor	Protein Coding	GC11M101030
MT-ND4L	Mitochondrially Encoded NADH:Ubiquinone Oxidoreductase Core Subunit 4L	Protein Coding	GCMTP010472
KMT2A	Lysine Methyltransferase 2A	Protein Coding	GC11P118436
FANCF	FA Complementation Group F	Protein Coding	GC11M022600
XPC	XPC Complex Subunit, DNA Damage Recognition And Repair Factor	Protein Coding	GC03M019207
GAS5	Growth Arrest Specific 5	RNA Gene	GC01M173947
CSF3	Colony Stimulating Factor 3	Protein Coding	GC17P040015
TGFB2	Transforming Growth Factor Beta 2	Protein Coding	GC01P218345
KLK3	Kallikrein Related Peptidase 3	Protein Coding	GC19P050854
CLDN7	Claudin 7	Protein Coding	GC17M007259
MUC16	Mucin 16, Cell Surface Associated	Protein Coding	GC19M008848
CCAT1	Colon Cancer Associated Transcript 1	RNA Gene	GC08M127207
MAPK3	Mitogen-Activated Protein Kinase 3	Protein Coding	GC16M034986
MIR23A	MicroRNA 23a	RNA Gene	GC19M014340
PTHLH	Parathyroid Hormone Like Hormone	Protein Coding	GC12M027959
VIM	Vimentin	Protein Coding	GC10P017227
EXT2	Exostosin Glycosyltransferase 2	Protein Coding	GC11P044095
RUNX2	RUNX Family Transcription Factor 2	Protein Coding	GC06P073713
GJA1	Gap Junction Protein Alpha 1	Protein Coding	GC06P121436
VEGFD	Vascular Endothelial Growth Factor D	Protein Coding	GC0XM015345
ENO2	Enolase 2	Protein Coding	GC12P006913
SNAI2	Snail Family Transcriptional Repressor 2	Protein Coding	GC08M048917
XIAP	X-Linked Inhibitor Of Apoptosis	Protein Coding	GC0XP123859
PROM1	Prominin 1	Protein Coding	GC04M015965
LUCAT1	Lung Cancer Associated Transcript 1	RNA Gene	GC05M091054
KRT7	Keratin 7	Protein Coding	GC12P052232
MIR196A1	MicroRNA 196a-1	RNA Gene	GC17M048632
INS	Insulin	Protein Coding	GC11M002159
POLK	DNA Polymerase Kappa	Protein Coding	GC05P075511
SHH	Sonic Hedgehog Signaling Molecule	Protein Coding	GC07M155799
MIR149	MicroRNA 149	RNA Gene	GC02P240456
MIR181A2	MicroRNA 181a-2	RNA Gene	GC09P124692
FLT1	Fms Related Receptor Tyrosine Kinase 1	Protein Coding	GC13M028300
TIMP1	TIMP Metallopeptidase Inhibitor 1	Protein Coding	GC0XP047583
IL4	Interleukin 4	Protein Coding	GC05P132673
MMP7	Matrix Metallopeptidase 7	Protein Coding	GC11M102425
SOD2	Superoxide Dismutase 2	Protein Coding	GC06M159669
NPM1	Nucleophosmin 1	Protein Coding	GC05P171387
ACVR1B	Activin A Receptor Type 1B	Protein Coding	GC12P051951
HABP2	Hyaluronan Binding Protein 2	Protein Coding	GC10P113550
MINPP1	Multiple Inositol-Polyphosphate Phosphatase 1	Protein Coding	GC10P087504
MIR139	MicroRNA 139	RNA Gene	GC11M072615
ATRX	ATRX Chromatin Remodeler	Protein Coding	GC0XM077504
FANCL	FA Complementation Group L	Protein Coding	GC02M058127
CYP19A1	Cytochrome P450 Family 19 Subfamily A Member 1	Protein Coding	GC15M051208
GATA1	GATA Binding Protein 1	Protein Coding	GC0XP048786
PKHD1	PKHD1 Ciliary IPT Domain Containing Fibrocystin/Polyductin	Protein Coding	GC06M059396
ITGB1	Integrin Subunit Beta 1	Protein Coding	GC10M032925
TRIP13	Thyroid Hormone Receptor Interactor 13	Protein Coding	GC05P000892
CYP2E1	Cytochrome P450 Family 2 Subfamily E Member 1	Protein Coding	GC10P133520
CASC2	Cancer Susceptibility 2	RNA Gene	GC10P118046
SLMAP	Sarcolemma Associated Protein	Protein Coding	GC03P057843
HLA-B	Major Histocompatibility Complex, Class I, B	Protein Coding	GC06M059025
RECQL4	RecQ Like Helicase 4	Protein Coding	GC08M145175
TTN	Titin	Protein Coding	GC02M178525
PDGFB	Platelet Derived Growth Factor Subunit B	Protein Coding	GC22M054541
KRT5	Keratin 5	Protein Coding	GC12M052514
E2F1	E2F Transcription Factor 1	Protein Coding	GC20M033675
TG	Thyroglobulin	Protein Coding	GC08P132866
TFAP2A	Transcription Factor AP-2 Alpha	Protein Coding	GC06M010393
CCAT2	Colon Cancer Associated Transcript 2	RNA Gene	GC08P127400
MIR99A	MicroRNA 99a	RNA Gene	GC21P016539
CHEK1	Checkpoint Kinase 1	Protein Coding	GC11P125625
DKC1	Dyskerin Pseudouridine Synthase 1	Protein Coding	GC0XP154762
NAT2	N-Acetyltransferase 2	Protein Coding	GC08P018391
APOE	Apolipoprotein E	Protein Coding	GC19P047219
FOS	Fos Proto-Oncogene, AP-1 Transcription Factor Subunit	Protein Coding	GC14P075278
CDKN1C	Cyclin Dependent Kinase Inhibitor 1C	Protein Coding	GC11M002903
ERCC3	ERCC Excision Repair 3, TFIIH Core Complex Helicase Subunit	Protein Coding	GC02M127257
PDPN	Podoplanin	Protein Coding	GC01P013583
SP1	Sp1 Transcription Factor	Protein Coding	GC12P053380
HSPB1	Heat Shock Protein Family B (Small) Member 1	Protein Coding	GC07P076302
MIR196B	MicroRNA 196b	RNA Gene	GC07M027450
CTSD	Cathepsin D	Protein Coding	GC11M001752
TOE1	Target Of EGR1, Exonuclease	Protein Coding	GC01P045339
MIR224	MicroRNA 224	RNA Gene	GC0XM151958
TLR4	Toll Like Receptor 4	Protein Coding	GC09P117704
MAPK8	Mitogen-Activated Protein Kinase 8	Protein Coding	GC10P048306
RIPK1	Receptor Interacting Serine/Threonine Kinase 1	Protein Coding	GC06P003129
RELA	RELA Proto-Oncogene, NF-KB Subunit	Protein Coding	GC11M065653
WNT5A	Wnt Family Member 5A	Protein Coding	GC03M055465
OPCML	Opioid Binding Protein/Cell Adhesion Molecule Like	Protein Coding	GC11M132405
AKT2	AKT Serine/Threonine Kinase 2	Protein Coding	GC19M040230
ENG	Endoglin	Protein Coding	GC09M127815
LZTR1	Leucine Zipper Like Transcription Regulator 1	Protein Coding	GC22P032004
LOC100506321	Uncharacterized LOC100506321	RNA Gene	GC14P065089
RSPH4A	Radial Spoke Head Component 4A	Protein Coding	GC06P116616
RPS20	Ribosomal Protein S20	Protein Coding	GC08M056067
MYO1B	Myosin IB	Protein Coding	GC02P191246
LRP5	LDL Receptor Related Protein 5	Protein Coding	GC11P068298
CTAG2	Cancer/Testis Antigen 2	Protein Coding	GC0XM154651
SYP	Synaptophysin	Protein Coding	GC0XM049187
DROSHA	Drosha Ribonuclease III	Protein Coding	GC05M031401
FGF8	Fibroblast Growth Factor 8	Protein Coding	GC10M101770
LEP	Leptin	Protein Coding	GC07P128241
CDKN2B-AS1	CDKN2B Antisense RNA 1	RNA Gene	GC09P021994
KITLG	KIT Ligand	Protein Coding	GC12M088492
HSP90AA1	Heat Shock Protein 90 Alpha Family Class A Member 1	Protein Coding	GC14M102080
PLK1	Polo Like Kinase 1	Protein Coding	GC16P024093
ERBB4	Erb-B2 Receptor Tyrosine Kinase 4	Protein Coding	GC02M211375
MAPK14	Mitogen-Activated Protein Kinase 14	Protein Coding	GC06P073566
ZEB1	Zinc Finger E-Box Binding Homeobox 1	Protein Coding	GC10P031318
RARS1	Arginyl-TRNA Synthetase 1	Protein Coding	GC05P168487
SNAI1	Snail Family Transcriptional Repressor 1	Protein Coding	GC20P049982
KRT8	Keratin 8	Protein Coding	GC12M052897
GPC3	Glypican 3	Protein Coding	GC0XM133535
FLNA	Filamin A	Protein Coding	GC0XM154348
PCAT1	Prostate Cancer Associated Transcript 1	RNA Gene	GC08P126553
CRP	C-Reactive Protein	Protein Coding	GC01M159724
AKT3	AKT Serine/Threonine Kinase 3	Protein Coding	GC01M243488
FOXM1	Forkhead Box M1	Protein Coding	GC12M002857
SERPINE1	Serpin Family E Member 1	Protein Coding	GC07P101127
POU5F1	POU Class 5 Homeobox 1	Protein Coding	GC06M059019
PVT1	Pvt1 Oncogene	RNA Gene	GC08P127845
POSTN	Periostin	Protein Coding	GC13M037562
APEX1	Apurinic/Apyrimidinic Endodeoxyribonuclease 1	Protein Coding	GC14P020455
BMP4	Bone Morphogenetic Protein 4	Protein Coding	GC14M053949
TGFB3	Transforming Growth Factor Beta 3	Protein Coding	GC14M075958
MECP2	Methyl-CpG Binding Protein 2	Protein Coding	GC0XM154021
COMT	Catechol-O-Methyltransferase	Protein Coding	GC22P019941
CDH2	Cadherin 2	Protein Coding	GC18M027950
FZD3	Frizzled Class Receptor 3	Protein Coding	GC08P028494
HMGA2	High Mobility Group AT-Hook 2	Protein Coding	GC12P065824
MYH7	Myosin Heavy Chain 7	Protein Coding	GC14M023412
GATA2	GATA Binding Protein 2	Protein Coding	GC03M128479
TCF4	Transcription Factor 4	Protein Coding	GC18M055222
IL2RA	Interleukin 2 Receptor Subunit Alpha	Protein Coding	GC10M006010
KRT20	Keratin 20	Protein Coding	GC17M040875
MYH3	Myosin Heavy Chain 3	Protein Coding	GC17M010628
PTPRC	Protein Tyrosine Phosphatase Receptor Type C	Protein Coding	GC01P198607
CD4	CD4 Molecule	Protein Coding	GC12P006786
SPINK1	Serine Peptidase Inhibitor Kazal Type 1	Protein Coding	GC05M147825
PLAUR	Plasminogen Activator, Urokinase Receptor	Protein Coding	GC19M043646
CYP2D6	Cytochrome P450 Family 2 Subfamily D Member 6	Protein Coding	GC22M042126
NME1	NME/NM23 Nucleoside Diphosphate Kinase 1	Protein Coding	GC17P051154
ELN	Elastin	Protein Coding	GC07P074027
KRT18	Keratin 18	Protein Coding	GC12P052948
MIR30B	MicroRNA 30b	RNA Gene	GC08M134800
FANCI	FA Complementation Group I	Protein Coding	GC15P089243
ACTA1	Actin Alpha 1, Skeletal Muscle	Protein Coding	GC01M229449
ALDH2	Aldehyde Dehydrogenase 2 Family Member	Protein Coding	GC12P111766
CFTR	CF Transmembrane Conductance Regulator	Protein Coding	GC07P117287
HSPA5	Heat Shock Protein Family A (Hsp70) Member 5	Protein Coding	GC09M125234
BMI1	BMI1 Proto-Oncogene, Polycomb Ring Finger	Protein Coding	GC10P022326
BDNF	Brain Derived Neurotrophic Factor	Protein Coding	GC11M027654
BMP6	Bone Morphogenetic Protein 6	Protein Coding	GC06P007726
CHGA	Chromogranin A	Protein Coding	GC14P092929
LOC111811965	NF1 (Neurofibromin 1) Promoter Region	Biological Region	GC17P031093
ABCC1	ATP Binding Cassette Subfamily C Member 1	Protein Coding	GC16P015949
DDB2	Damage Specific DNA Binding Protein 2	Protein Coding	GC11P047237
ETS1	ETS Proto-Oncogene 1, Transcription Factor	Protein Coding	GC11M128458
SERPINA3	Serpin Family A Member 3	Protein Coding	GC14P094612
DES	Desmin	Protein Coding	GC02P219418
PAX8	Paired Box 8	Protein Coding	GC02M113215
TOP1	DNA Topoisomerase I	Protein Coding	GC20P041028
TNFRSF1A	TNF Receptor Superfamily Member 1A	Protein Coding	GC12M006328
MIR9-1	MicroRNA 9-1	RNA Gene	GC01M156420
GNB1	G Protein Subunit Beta 1	Protein Coding	GC01M001785
GLI3	GLI Family Zinc Finger 3	Protein Coding	GC07M041960
CREB1	CAMP Responsive Element Binding Protein 1	Protein Coding	GC02P207529
TNFSF11	TNF Superfamily Member 11	Protein Coding	GC13P042562
SPRY4-IT1	SPRY4 Intronic Transcript 1	RNA Gene	GC05M142318
ZEB2	Zinc Finger E-Box Binding Homeobox 2	Protein Coding	GC02M144384
TPM2	Tropomyosin 2	Protein Coding	GC09M035672
RSPH9	Radial Spoke Head Component 9	Protein Coding	GC06P073700
MIR30A	MicroRNA 30a	RNA Gene	GC06M071403
LIG4	DNA Ligase 4	Protein Coding	GC13M108207
BSG	Basigin (Ok Blood Group)	Protein Coding	GC19P000571
RPS19	Ribosomal Protein S19	Protein Coding	GC19P046848
PIK3CG	Phosphatidylinositol-4,5-Bisphosphate 3-Kinase Catalytic Subunit Gamma	Protein Coding	GC07P106865
TNFRSF10A	TNF Receptor Superfamily Member 10a	Protein Coding	GC08M023190
WRN	WRN RecQ Like Helicase	Protein Coding	GC08P031033
MIR181B1	MicroRNA 181b-1	RNA Gene	GC01M198858
ERG	ETS Transcription Factor ERG	Protein Coding	GC21M038367
EZR	Ezrin	Protein Coding	GC06M158765
EWSR1	EWS RNA Binding Protein 1	Protein Coding	GC22P032534
CDC42	Cell Division Cycle 42	Protein Coding	GC01P022237
CRNN	Cornulin	Protein Coding	GC01M152381
THBS1	Thrombospondin 1	Protein Coding	GC15P039581
NOS2	Nitric Oxide Synthase 2	Protein Coding	GC17M027756
MYB	MYB Proto-Oncogene, Transcription Factor	Protein Coding	GC06P135180
RPL5	Ribosomal Protein L5	Protein Coding	GC01P092832
RYR1	Ryanodine Receptor 1	Protein Coding	GC19P046621
ADH1B	Alcohol Dehydrogenase 1B (Class I), Beta Polypeptide	Protein Coding	GC04M099304
SQSTM1	Sequestosome 1	Protein Coding	GC05P179806
RPL11	Ribosomal Protein L11	Protein Coding	GC01P023691
RNF6	Ring Finger Protein 6	Protein Coding	GC13M026132
MIR24-2	MicroRNA 24-2	RNA Gene	GC19M014338
EPHA2	EPH Receptor A2	Protein Coding	GC01M016124
ASXL1	ASXL Transcriptional Regulator 1	Protein Coding	GC20P032522
CD34	CD34 Molecule	Protein Coding	GC01M207880
ALDH1A1	Aldehyde Dehydrogenase 1 Family Member A1	Protein Coding	GC09M072900
FUS	FUS RNA Binding Protein	Protein Coding	GC16P031180
NEAT1	Nuclear Paraspeckle Assembly Transcript 1	RNA Gene	GC11P068470
FOXO1	Forkhead Box O1	Protein Coding	GC13M040555
FOSL1	FOS Like 1, AP-1 Transcription Factor Subunit	Protein Coding	GC11M082294
CYP3A4	Cytochrome P450 Family 3 Subfamily A Member 4	Protein Coding	GC07M099759
TUBB	Tubulin Beta Class I	Protein Coding	GC06P073361
IFI27	Interferon Alpha Inducible Protein 27	Protein Coding	GC14P094104
BRD4	Bromodomain Containing 4	Protein Coding	GC19M015236
IL17A	Interleukin 17A	Protein Coding	GC06P052186
COL11A1	Collagen Type XI Alpha 1 Chain	Protein Coding	GC01M102876
TYR	Tyrosinase	Protein Coding	GC11P089177
EDNRA	Endothelin Receptor Type A	Protein Coding	GC04P147480
MTUS1	Microtubule Associated Scaffold Protein 1	Protein Coding	GC08M017643
MIR152	MicroRNA 152	RNA Gene	GC17M048037
TPM3	Tropomyosin 3	Protein Coding	GC01M154127
GSK3B	Glycogen Synthase Kinase 3 Beta	Protein Coding	GC03M119821
MMP10	Matrix Metallopeptidase 10	Protein Coding	GC11M102770
SPARC	Secreted Protein Acidic And Cysteine Rich	Protein Coding	GC05M151661
MUC4	Mucin 4, Cell Surface Associated	Protein Coding	GC03M195746
CYTOR	Cytoskeleton Regulator RNA	RNA Gene	GC02P087881
SST	Somatostatin	Protein Coding	GC03M187668
PAX5	Paired Box 5	Protein Coding	GC09M036828
S100A4	S100 Calcium Binding Protein A4	Protein Coding	GC01M153543
IRS1	Insulin Receptor Substrate 1	Protein Coding	GC02M226731
GFAP	Glial Fibrillary Acidic Protein	Protein Coding	GC17M044905
WNT1	Wnt Family Member 1	Protein Coding	GC12P049176
HDAC1	Histone Deacetylase 1	Protein Coding	GC01P032292
SERPINB5	Serpin Family B Member 5	Protein Coding	GC18P063476
MED12	Mediator Complex Subunit 12	Protein Coding	GC0XP071118
GUSB	Glucuronidase Beta	Protein Coding	GC07M065960
PRKCA	Protein Kinase C Alpha	Protein Coding	GC17P066302
SMO	Smoothened, Frizzled Class Receptor	Protein Coding	GC07P131201
DDR2	Discoidin Domain Receptor Tyrosine Kinase 2	Protein Coding	GC01P162631
MIR181C	MicroRNA 181c	RNA Gene	GC19P013966
GLI2	GLI Family Zinc Finger 2	Protein Coding	GC02P120735
FLT3	Fms Related Receptor Tyrosine Kinase 3	Protein Coding	GC13M028003
SOX4	SRY-Box Transcription Factor 4	Protein Coding	GC06P021593
ANGPT2	Angiopoietin 2	Protein Coding	GC08M006499
IFNA2	Interferon Alpha 2	Protein Coding	GC09M021384
SEC23B	SEC23 Homolog B, COPII Coat Complex Component	Protein Coding	GC20P018507
NOTCH3	Notch Receptor 3	Protein Coding	GC19M015159
CTNND1	Catenin Delta 1	Protein Coding	GC11P058052
CCNL1	Cyclin L1	Protein Coding	GC03M157146
MFN2	Mitofusin 2	Protein Coding	GC01P011980
CCNE1	Cyclin E1	Protein Coding	GC19P029811
RPS6KB1	Ribosomal Protein S6 Kinase B1	Protein Coding	GC17P059893
SMC1A	Structural Maintenance Of Chromosomes 1A	Protein Coding	GC0XM053374
IFNA1	Interferon Alpha 1	Protein Coding	GC09P021569
HNF1A	HNF1 Homeobox A	Protein Coding	GC12P125100
MAGEA3	MAGE Family Member A3	Protein Coding	GC0XP152698
SCN4A	Sodium Voltage-Gated Channel Alpha Subunit 4	Protein Coding	GC17M063938
TSHR	Thyroid Stimulating Hormone Receptor	Protein Coding	GC14P080954
AFP	Alpha Fetoprotein	Protein Coding	GC04P073431
RAD21	RAD21 Cohesin Complex Component	Protein Coding	GC08M116846
DDX3X	DEAD-Box Helicase 3 X-Linked	Protein Coding	GC0XP041333
XRCC5	X-Ray Repair Cross Complementing 5	Protein Coding	GC02P216107
CYLD	CYLD Lysine 63 Deubiquitinase	Protein Coding	GC16P050742
SLC9A9	Solute Carrier Family 9 Member A9	Protein Coding	GC03M143265
KIF1B	Kinesin Family Member 1B	Protein Coding	GC01P010210
PHOX2B	Paired Like Homeobox 2B	Protein Coding	GC04M041746
GAPDH	Glyceraldehyde-3-Phosphate Dehydrogenase	Protein Coding	GC12P017478
PRL	Prolactin	Protein Coding	GC06M022287
RPL15	Ribosomal Protein L15	Protein Coding	GC03P023916
KCNQ1OT1	KCNQ1 Opposite Strand/Antisense Transcript 1	RNA Gene	GC11M002661
SIRT1	Sirtuin 1	Protein Coding	GC10P067884
HDAC9	Histone Deacetylase 9	Protein Coding	GC07P018086
CDX2	Caudal Type Homeobox 2	Protein Coding	GC13M027962
TNFRSF11A	TNF Receptor Superfamily Member 11a	Protein Coding	GC18P062325
HLA-A	Major Histocompatibility Complex, Class I, A	Protein Coding	GC06P073339
RUNX3	RUNX Family Transcription Factor 3	Protein Coding	GC01M024899
RPS10	Ribosomal Protein S10	Protein Coding	GC06M059192
ITGB3	Integrin Subunit Beta 3	Protein Coding	GC17P049102
CD36	CD36 Molecule	Protein Coding	GC07P080369
CALCA	Calcitonin Related Polypeptide Alpha	Protein Coding	GC11M014945
PSCA	Prostate Stem Cell Antigen	Protein Coding	GC08P142670
CFLAR	CASP8 And FADD Like Apoptosis Regulator	Protein Coding	GC02P201117
FSCN1	Fascin Actin-Bundling Protein 1	Protein Coding	GC07P005592
NRG1	Neuregulin 1	Protein Coding	GC08P031639
PAX6	Paired Box 6	Protein Coding	GC11M031784
CDKN2C	Cyclin Dependent Kinase Inhibitor 2C	Protein Coding	GC01P050960
MIR186	MicroRNA 186	RNA Gene	GC01M071067
SKP2	S-Phase Kinase Associated Protein 2	Protein Coding	GC05P036151
CYP17A1	Cytochrome P450 Family 17 Subfamily A Member 1	Protein Coding	GC10M102830
CCND3	Cyclin D3	Protein Coding	GC06M041934
ZNF667-AS1	ZNF667 Antisense RNA 1 (Head To Head)	RNA Gene	GC19P056477
KRT14	Keratin 14	Protein Coding	GC17M041582
STAT5B	Signal Transducer And Activator Of Transcription 5B	Protein Coding	GC17M042199
TNFRSF11B	TNF Receptor Superfamily Member 11b	Protein Coding	GC08M118923
XRCC6	X-Ray Repair Cross Complementing 6	Protein Coding	GC22P041622
DAPK1	Death Associated Protein Kinase 1	Protein Coding	GC09P087497
MAGEA1	MAGE Family Member A1	Protein Coding	GC0XP153179
NOS3	Nitric Oxide Synthase 3	Protein Coding	GC07P150990
RTEL1	Regulator Of Telomere Elongation Helicase 1	Protein Coding	GC20P063658
RPS24	Ribosomal Protein S24	Protein Coding	GC10P078033
ITGA6	Integrin Subunit Alpha 6	Protein Coding	GC02P172427
CD24	CD24 Molecule	Protein Coding	GC06M106969
NOTCH2	Notch Receptor 2	Protein Coding	GC01M119911
S100B	S100 Calcium Binding Protein B	Protein Coding	GC21M049850
FANCB	FA Complementation Group B	Protein Coding	GC0XM014690
EPB41L4A-DT	EPB41L4A Divergent Transcript	RNA Gene	GC05P112421
CSF1R	Colony Stimulating Factor 1 Receptor	Protein Coding	GC05M150053
HMGB1	High Mobility Group Box 1	Protein Coding	GC13M030456
KEAP1	Kelch Like ECH Associated Protein 1	Protein Coding	GC19M010486
IL7	Interleukin 7	Protein Coding	GC08M078689
SETBP1	SET Binding Protein 1	Protein Coding	GC18P044680
ARID1B	AT-Rich Interaction Domain 1B	Protein Coding	GC06P156777
CCL5	C-C Motif Chemokine Ligand 5	Protein Coding	GC17M035871
HSPA4	Heat Shock Protein Family A (Hsp70) Member 4	Protein Coding	GC05P133051
RHBDF2	Rhomboid 5 Homolog 2	Protein Coding	GC17M076470
GRP	Gastrin Releasing Peptide	Protein Coding	GC18P059220
KMT2D	Lysine Methyltransferase 2D	Protein Coding	GC12M049018
NTRK3	Neurotrophic Receptor Tyrosine Kinase 3	Protein Coding	GC15M087859
ICAM1	Intercellular Adhesion Molecule 1	Protein Coding	GC19P010284
NCAM1	Neural Cell Adhesion Molecule 1	Protein Coding	GC11P112961
SATB2	SATB Homeobox 2	Protein Coding	GC02M199269
MYOD1	Myogenic Differentiation 1	Protein Coding	GC11P017741
MAGEA4	MAGE Family Member A4	Protein Coding	GC0XP151912
SYNE1	Spectrin Repeat Containing Nuclear Envelope Protein 1	Protein Coding	GC06M152121
ABCC2	ATP Binding Cassette Subfamily C Member 2	Protein Coding	GC10P099782
ODC1	Ornithine Decarboxylase 1	Protein Coding	GC02M010432
MYLK	Myosin Light Chain Kinase	Protein Coding	GC03M123610
CSF1	Colony Stimulating Factor 1	Protein Coding	GC01P109911
TET2	Tet Methylcytosine Dioxygenase 2	Protein Coding	GC04P105145
TFF1	Trefoil Factor 1	Protein Coding	GC21M042362
NRP1	Neuropilin 1	Protein Coding	GC10M033177
PAX3	Paired Box 3	Protein Coding	GC02M222199
CEP57	Centrosomal Protein 57	Protein Coding	GC11P095789
ARAF	A-Raf Proto-Oncogene, Serine/Threonine Kinase	Protein Coding	GC0XP047562
BIRC3	Baculoviral IAP Repeat Containing 3	Protein Coding	GC11P102317
MTDH	Metadherin	Protein Coding	GC08P097643
SMAD6	SMAD Family Member 6	Protein Coding	GC15P066702
EPAS1	Endothelial PAS Domain Protein 1	Protein Coding	GC02P046293
RPS26	Ribosomal Protein S26	Protein Coding	GC12P056043
GHR	Growth Hormone Receptor	Protein Coding	GC05P042429
BCL2L11	BCL2 Like 11	Protein Coding	GC02P111119
MDM4	MDM4 Regulator Of P53	Protein Coding	GC01P204516
HSPG2	Heparan Sulfate Proteoglycan 2	Protein Coding	GC01M021822
MYH9	Myosin Heavy Chain 9	Protein Coding	GC22M036281
UBE3A	Ubiquitin Protein Ligase E3A	Protein Coding	GC15M025333
RMRP	RNA Component Of Mitochondrial RNA Processing Endoribonuclease	RNA Gene	GC09M035655
FASN	Fatty Acid Synthase	Protein Coding	GC17M082078
CASP7	Caspase 7	Protein Coding	GC10P113679
RSPH1	Radial Spoke Head Component 1	Protein Coding	GC21M042472
POLR1C	RNA Polymerase I And III Subunit C	Protein Coding	GC06P073699
KLF4	Kruppel Like Factor 4	Protein Coding	GC09M107484
MYH11	Myosin Heavy Chain 11	Protein Coding	GC16M015704
SLX4	SLX4 Structure-Specific Endonuclease Subunit	Protein Coding	GC16M006039
FLI1	Fli-1 Proto-Oncogene, ETS Transcription Factor	Protein Coding	GC11P128686
CCN2	Cellular Communication Network Factor 2	Protein Coding	GC06M131948
NFIB	Nuclear Factor I B	Protein Coding	GC09M014077
RRAS	RAS Related	Protein Coding	GC19M049635
NIPBL	NIPBL Cohesin Loading Factor	Protein Coding	GC05P036876
IL1A	Interleukin 1 Alpha	Protein Coding	GC02M112773
GNRH1	Gonadotropin Releasing Hormone 1	Protein Coding	GC08M025419
CYP1A2	Cytochrome P450 Family 1 Subfamily A Member 2	Protein Coding	GC15P074748
TLR3	Toll Like Receptor 3	Protein Coding	GC04P186059
PIK3R2	Phosphoinositide-3-Kinase Regulatory Subunit 2	Protein Coding	GC19P018153
MIR320A	MicroRNA 320a	RNA Gene	GC08M022259
SHBG	Sex Hormone Binding Globulin	Protein Coding	GC17P007613
PRKCD	Protein Kinase C Delta	Protein Coding	GC03P053156
YBX1	Y-Box Binding Protein 1	Protein Coding	GC01P042682
RPS29	Ribosomal Protein S29	Protein Coding	GC14M049570
HBEGF	Heparin Binding EGF Like Growth Factor	Protein Coding	GC05M140332
GNAQ	G Protein Subunit Alpha Q	Protein Coding	GC09M077716
DLK1	Delta Like Non-Canonical Notch Ligand 1	Protein Coding	GC14P108422
LBR	Lamin B Receptor	Protein Coding	GC01M225401
EPHX1	Epoxide Hydrolase 1	Protein Coding	GC01P225810
FLNB	Filamin B	Protein Coding	GC03P058008
CD40	CD40 Molecule	Protein Coding	GC20P046118
SCN1A	Sodium Voltage-Gated Channel Alpha Subunit 1	Protein Coding	GC02M165989
STAT6	Signal Transducer And Activator Of Transcription 6	Protein Coding	GC12M057095
GPER1	G Protein-Coupled Estrogen Receptor 1	Protein Coding	GC07P001789
FGF3	Fibroblast Growth Factor 3	Protein Coding	GC11M082472
IGFBP2	Insulin Like Growth Factor Binding Protein 2	Protein Coding	GC02P216632
MTR	5-Methyltetrahydrofolate-Homocysteine Methyltransferase	Protein Coding	GC01P236795
FAN1	FANCD2 And FANCI Associated Nuclease 1	Protein Coding	GC15P036768
STS	Steroid Sulfatase	Protein Coding	GC0XP007146
POLG	DNA Polymerase Gamma, Catalytic Subunit	Protein Coding	GC15M089459
CASC9	Cancer Susceptibility 9	RNA Gene	GC08M075132
BTC	Betacellulin	Protein Coding	GC04M074744
EBAG9	Estrogen Receptor Binding Site Associated Antigen 9	Protein Coding	GC08P109536
SSX2	SSX Family Member 2	Protein Coding	GC0XM052696
PCAT6	Prostate Cancer Associated Transcript 6	RNA Gene	GC01P202810
GDF15	Growth Differentiation Factor 15	Protein Coding	GC19P034804
NTRK2	Neurotrophic Receptor Tyrosine Kinase 2	Protein Coding	GC09P084668
REST	RE1 Silencing Transcription Factor	Protein Coding	GC04P056907
NOG	Noggin	Protein Coding	GC17P056593
MCPH1	Microcephalin 1	Protein Coding	GC08P006406
LAMA2	Laminin Subunit Alpha 2	Protein Coding	GC06P128863
NCOA3	Nuclear Receptor Coactivator 3	Protein Coding	GC20P047501
MYO18B	Myosin XVIIIB	Protein Coding	GC22P025742
BAK1	BCL2 Antagonist/Killer 1	Protein Coding	GC06M033572
COL18A1	Collagen Type XVIII Alpha 1 Chain	Protein Coding	GC21P045405
MUC5AC	Mucin 5AC, Oligomeric Mucus/Gel-Forming	Protein Coding	GC11P001485
JAG1	Jagged Canonical Notch Ligand 1	Protein Coding	GC20M010637
GJB2	Gap Junction Protein Beta 2	Protein Coding	GC13M020187
ENO1	Enolase 1	Protein Coding	GC01M008861
GNA11	G Protein Subunit Alpha 11	Protein Coding	GC19P003094
PRMT7	Protein Arginine Methyltransferase 7	Protein Coding	GC16P068427
COL3A1	Collagen Type III Alpha 1 Chain	Protein Coding	GC02P188974
CLU	Clusterin	Protein Coding	GC08M027596
FGF7	Fibroblast Growth Factor 7	Protein Coding	GC15P049423
RNU4ATAC	RNA, U4atac Small Nuclear (U12-Dependent Splicing)	RNA Gene	GC02P121554
EIF4EBP1	Eukaryotic Translation Initiation Factor 4E Binding Protein 1	Protein Coding	GC08P038291
SMARCAL1	SWI/SNF Related, Matrix Associated, Actin Dependent Regulator Of Chromatin, Subfamily A Like 1	Protein Coding	GC02P216412
FOXC1	Forkhead Box C1	Protein Coding	GC06P001610
EPOR	Erythropoietin Receptor	Protein Coding	GC19M011377
CD82	CD82 Molecule	Protein Coding	GC11P044586
CTSB	Cathepsin B	Protein Coding	GC08M011842
TLR9	Toll Like Receptor 9	Protein Coding	GC03M052222
GATA3	GATA Binding Protein 3	Protein Coding	GC10P008045
XIST	X Inactive Specific Transcript	RNA Gene	GC0XM073820
LIMK1	LIM Domain Kinase 1	Protein Coding	GC07P074082
MSLN	Mesothelin	Protein Coding	GC16P008793
TCF7L2	Transcription Factor 7 Like 2	Protein Coding	GC10P112950
ACE	Angiotensin I Converting Enzyme	Protein Coding	GC17P063477
ASPM	Assembly Factor For Spindle Microtubules	Protein Coding	GC01M197084
YWHAE	Tyrosine 3-Monooxygenase/Tryptophan 5-Monooxygenase Activation Protein Epsilon	Protein Coding	GC17M002108
TUG1	Taurine Up-Regulated 1	Protein Coding	GC22P030969
THPO	Thrombopoietin	Protein Coding	GC03M184371
XYLT1	Xylosyltransferase 1	Protein Coding	GC16M017101
POLH	DNA Polymerase Eta	Protein Coding	GC06P043576
FOLH1	Folate Hydrolase 1	Protein Coding	GC11M081927
LCP1	Lymphocyte Cytosolic Protein 1	Protein Coding	GC13M046132
PTPN22	Protein Tyrosine Phosphatase Non-Receptor Type 22	Protein Coding	GC01M113813
SLC26A2	Solute Carrier Family 26 Member 2	Protein Coding	GC05P149944
FGF1	Fibroblast Growth Factor 1	Protein Coding	GC05M142555
LGALS1	Galectin 1	Protein Coding	GC22P037675
CAPN3	Calpain 3	Protein Coding	GC15P042359
GSN	Gelsolin	Protein Coding	GC09P121201
PAK1	P21 (RAC1) Activated Kinase 1	Protein Coding	GC11M082711
HPSE	Heparanase	Protein Coding	GC04M083292
GAST	Gastrin	Protein Coding	GC17P041712
NAT1	N-Acetyltransferase 1	Protein Coding	GC08P018179
TFRC	Transferrin Receptor	Protein Coding	GC03M196027
JAK1	Janus Kinase 1	Protein Coding	GC01M064833
ADAR	Adenosine Deaminase RNA Specific	Protein Coding	GC01M154582
EPO	Erythropoietin	Protein Coding	GC07P100720
COL7A1	Collagen Type VII Alpha 1 Chain	Protein Coding	GC03M048564
TNFRSF1B	TNF Receptor Superfamily Member 1B	Protein Coding	GC01P012167
CACNA1A	Calcium Voltage-Gated Channel Subunit Alpha1 A	Protein Coding	GC19M013206
MIR193A	MicroRNA 193a	RNA Gene	GC17P031559
MPL	MPL Proto-Oncogene, Thrombopoietin Receptor	Protein Coding	GC01P043337
TUBA1A	Tubulin Alpha 1a	Protein Coding	GC12M049184
MIR148B	MicroRNA 148b	RNA Gene	GC12P054337
CDC25A	Cell Division Cycle 25A	Protein Coding	GC03M048173
BCAR1	BCAR1 Scaffold Protein, Cas Family Member	Protein Coding	GC16M075228
SOD1	Superoxide Dismutase 1	Protein Coding	GC21P031659
POMC	Proopiomelanocortin	Protein Coding	GC02M025160
PLG	Plasminogen	Protein Coding	GC06P160702
NGF	Nerve Growth Factor	Protein Coding	GC01M115285
RPS6KA3	Ribosomal Protein S6 Kinase A3	Protein Coding	GC0XM020149
IL13	Interleukin 13	Protein Coding	GC05P132656
F2	Coagulation Factor II, Thrombin	Protein Coding	GC11P046720
ITGB4	Integrin Subunit Beta 4	Protein Coding	GC17P075721
ENPP1	Ectonucleotide Pyrophosphatase/Phosphodiesterase 1	Protein Coding	GC06P131808
IL3	Interleukin 3	Protein Coding	GC05P132060
CTNNA2	Catenin Alpha 2	Protein Coding	GC02P079185
NAB2	NGFI-A Binding Protein 2	Protein Coding	GC12P057088
LDHA	Lactate Dehydrogenase A	Protein Coding	GC11P018394
MTA1	Metastasis Associated 1	Protein Coding	GC14P105419
MAP2K4	Mitogen-Activated Protein Kinase Kinase 4	Protein Coding	GC17P012020
SFTA3	Surfactant Associated 3	RNA Gene	GC14M036474
LMNB2	Lamin B2	Protein Coding	GC19M003945
CTAG1A	Cancer/Testis Antigen 1A	Protein Coding	GC0XP154585
BECN1	Beclin 1	Protein Coding	GC17M042810
ALDOA	Aldolase, Fructose-Bisphosphate A	Protein Coding	GC16P030064
ROR2	Receptor Tyrosine Kinase Like Orphan Receptor 2	Protein Coding	GC09M091564
GPX1	Glutathione Peroxidase 1	Protein Coding	GC03M050753
IL6R	Interleukin 6 Receptor	Protein Coding	GC01P154405
BGLAP	Bone Gamma-Carboxyglutamate Protein	Protein Coding	GC01P156242
UGT1A1	UDP Glucuronosyltransferase Family 1 Member A1	Protein Coding	GC02P233760
HSPD1	Heat Shock Protein Family D (Hsp60) Member 1	Protein Coding	GC02M197486
LINC-ROR	Long Intergenic Non-Protein Coding RNA, Regulator Of Reprogramming	RNA Gene	GC18M057054
PTH1R	Parathyroid Hormone 1 Receptor	Protein Coding	GC03P046877
CXADR	CXADR Ig-Like Cell Adhesion Molecule	Protein Coding	GC21P017513
RPL35A	Ribosomal Protein L35a	Protein Coding	GC03P197949
FOXO3	Forkhead Box O3	Protein Coding	GC06P108559
PTGS1	Prostaglandin-Endoperoxide Synthase 1	Protein Coding	GC09P122370
CLDN4	Claudin 4	Protein Coding	GC07P073799
ST14	ST14 Transmembrane Serine Protease Matriptase	Protein Coding	GC11P130159
MVP	Major Vault Protein	Protein Coding	GC16P038545
MIR29B1	MicroRNA 29b-1	RNA Gene	GC07M130877
HMGA1	High Mobility Group AT-Hook 1	Protein Coding	GC06P073518
PPP1CB	Protein Phosphatase 1 Catalytic Subunit Beta	Protein Coding	GC02P028752
CHD7	Chromodomain Helicase DNA Binding Protein 7	Protein Coding	GC08P060678
PTK2B	Protein Tyrosine Kinase 2 Beta	Protein Coding	GC08P027311
CDK5	Cyclin Dependent Kinase 5	Protein Coding	GC07M151053
NDUFA13	NADH:Ubiquinone Oxidoreductase Subunit A13	Protein Coding	GC19P019515
RPL26	Ribosomal Protein L26	Protein Coding	GC17M008377
IFNB1	Interferon Beta 1	Protein Coding	GC09M021077
HDAC4	Histone Deacetylase 4	Protein Coding	GC02M239048
EDN1	Endothelin 1	Protein Coding	GC06P012256
INSR	Insulin Receptor	Protein Coding	GC19M007112
PRKACA	Protein Kinase CAMP-Activated Catalytic Subunit Alpha	Protein Coding	GC19M014354
GATA6-AS1	GATA6 Antisense RNA 1 (Head To Head)	RNA Gene	GC18M022590
MIR494	MicroRNA 494	RNA Gene	GC14P108638
CXCR2	C-X-C Motif Chemokine Receptor 2	Protein Coding	GC02P218125
PML	PML Nuclear Body Scaffold	Protein Coding	GC15P073994
HDAC8	Histone Deacetylase 8	Protein Coding	GC0XM072329
ACTA2	Actin Alpha 2, Smooth Muscle	Protein Coding	GC10M088935
ITGAV	Integrin Subunit Alpha V	Protein Coding	GC02P186589
CHAT	Choline O-Acetyltransferase	Protein Coding	GC10P049609
SIX1	SIX Homeobox 1	Protein Coding	GC14M060643
SHOC2	SHOC2 Leucine Rich Repeat Scaffold Protein	Protein Coding	GC10P110919
SOS2	SOS Ras/Rho Guanine Nucleotide Exchange Factor 2	Protein Coding	GC14M050117
RPS17	Ribosomal Protein S17	Protein Coding	GC15M082536
H3C11	H3 Clustered Histone 11	Protein Coding	GC06M059568
MPO	Myeloperoxidase	Protein Coding	GC17M058269
MIR125B1	MicroRNA 125b-1	RNA Gene	GC11M122100
GACAT2	Gastric Cancer Associated Transcript 2	RNA Gene	GC18M008695
MC1R	Melanocortin 1 Receptor	Protein Coding	GC16P089912
PKM	Pyruvate Kinase M1/2	Protein Coding	GC15M072199
AHR	Aryl Hydrocarbon Receptor	Protein Coding	GC07P016916
YY1	YY1 Transcription Factor	Protein Coding	GC14P100238
AXL	AXL Receptor Tyrosine Kinase	Protein Coding	GC19P041219
SELENON	Selenoprotein N	Protein Coding	GC01P025800
FOXA1	Forkhead Box A1	Protein Coding	GC14M037589
ANXA2	Annexin A2	Protein Coding	GC15M060347
COL6A2	Collagen Type VI Alpha 2 Chain	Protein Coding	GC21P046098
NANOG	Nanog Homeobox	Protein Coding	GC12P007787
MMP11	Matrix Metallopeptidase 11	Protein Coding	GC22P023768
HULC	Hepatocellular Carcinoma Up-Regulated Long Non-Coding RNA	RNA Gene	GC06P008438
RSPH6A	Radial Spoke Head 6 Homolog A	Protein Coding	GC19M045795
TINF2	TERF1 Interacting Nuclear Factor 2	Protein Coding	GC14M024254
RSPH3	Radial Spoke Head 3	Protein Coding	GC06M158948
CHUK	Component Of Inhibitor Of Nuclear Factor Kappa B Kinase Complex	Protein Coding	GC10M100188
SBDS	SBDS Ribosome Maturation Factor	Protein Coding	GC07M066987
KDM4C	Lysine Demethylase 4C	Protein Coding	GC09P006720
SSTR2	Somatostatin Receptor 2	Protein Coding	GC17P073165
JUP	Junction Plakoglobin	Protein Coding	GC17M041754
KISS1	KiSS-1 Metastasis Suppressor	Protein Coding	GC01M204190
CD28	CD28 Molecule	Protein Coding	GC02P203706
GSTM3	Glutathione S-Transferase Mu 3	Protein Coding	GC01M109733
S100A2	S100 Calcium Binding Protein A2	Protein Coding	GC01M153561
ELAVL1	ELAV Like RNA Binding Protein 1	Protein Coding	GC19M007958
RPS28	Ribosomal Protein S28	Protein Coding	GC19P008358
STMN1	Stathmin 1	Protein Coding	GC01M025884
CFAP47	Cilia And Flagella Associated Protein 47	Protein Coding	GC0XP035919
RHO	Rhodopsin	Protein Coding	GC03P133057
UBE2T	Ubiquitin Conjugating Enzyme E2 T	Protein Coding	GC01M202332
HLA-DQA1	Major Histocompatibility Complex, Class II, DQ Alpha 1	Protein Coding	GC06P073422
EGR1	Early Growth Response 1	Protein Coding	GC05P138465
IL4R	Interleukin 4 Receptor	Protein Coding	GC16P027501
DNAJC21	DnaJ Heat Shock Protein Family (Hsp40) Member C21	Protein Coding	GC05P034929
MIR498	MicroRNA 498	RNA Gene	GC19P061067
IGFBP1	Insulin Like Growth Factor Binding Protein 1	Protein Coding	GC07P047389
CBFB	Core-Binding Factor Subunit Beta	Protein Coding	GC16P067063
KNL1	Kinetochore Scaffold 1	Protein Coding	GC15P040595
CDH3	Cadherin 3	Protein Coding	GC16P068637
CHRNG	Cholinergic Receptor Nicotinic Gamma Subunit	Protein Coding	GC02P232539
PLCG1	Phospholipase C Gamma 1	Protein Coding	GC20P041136
SERPINB13	Serpin Family B Member 13	Protein Coding	GC18P063586
DVL1	Dishevelled Segment Polarity Protein 1	Protein Coding	GC01M001335
SHOX	Short Stature Homeobox	Protein Coding	GC0XP000624
AIFM1	Apoptosis Inducing Factor Mitochondria Associated 1	Protein Coding	GC0XM130129
ANXA1	Annexin A1	Protein Coding	GC09P073151
SYK	Spleen Associated Tyrosine Kinase	Protein Coding	GC09P091768
IKBKB	Inhibitor Of Nuclear Factor Kappa B Kinase Subunit Beta	Protein Coding	GC08P042271
LRRK2	Leucine Rich Repeat Kinase 2	Protein Coding	GC12P040196
GRN	Granulin Precursor	Protein Coding	GC17P044345
CENPJ	Centromere Protein J	Protein Coding	GC13M024882
PLK2	Polo Like Kinase 2	Protein Coding	GC05M058453
DELEC1	Deleted In Esophageal Cancer 1	RNA Gene	GC09P118042
NEB	Nebulin	Protein Coding	GC02M151485
MEFV	MEFV Innate Immuity Regulator, Pyrin	Protein Coding	GC16M006017
CEP290	Centrosomal Protein 290	Protein Coding	GC12M088049
MDH2	Malate Dehydrogenase 2	Protein Coding	GC07P076048
COL1A2	Collagen Type I Alpha 2 Chain	Protein Coding	GC07P094394
LEF1	Lymphoid Enhancer Binding Factor 1	Protein Coding	GC04M108047
BMPR2	Bone Morphogenetic Protein Receptor Type 2	Protein Coding	GC02P202376
HOTTIP	HOXA Distal Transcript Antisense RNA	RNA Gene	GC07P027198
MAPT	Microtubule Associated Protein Tau	Protein Coding	GC17P045894
KLK10	Kallikrein Related Peptidase 10	Protein Coding	GC19M051012
ILK	Integrin Linked Kinase	Protein Coding	GC11P006604
TH	Tyrosine Hydroxylase	Protein Coding	GC11M002163
IHH	Indian Hedgehog Signaling Molecule	Protein Coding	GC02M219054
TFE3	Transcription Factor Binding To IGHM Enhancer 3	Protein Coding	GC0XM049028
MME	Membrane Metalloendopeptidase	Protein Coding	GC03P155024
ATRIP	ATR Interacting Protein	Protein Coding	GC03P048605
CXCL14	C-X-C Motif Chemokine Ligand 14	Protein Coding	GC05M135617
MST1R	Macrophage Stimulating 1 Receptor	Protein Coding	GC03M050784
EXO1	Exonuclease 1	Protein Coding	GC01P241847
PAX7	Paired Box 7	Protein Coding	GC01P018631
HLA-G	Major Histocompatibility Complex, Class I, G	Protein Coding	GC06P073321
GH1	Growth Hormone 1	Protein Coding	GC17M063917
SERPINA1	Serpin Family A Member 1	Protein Coding	GC14M094376
TSR2	TSR2 Ribosome Maturation Factor	Protein Coding	GC0XP054441
TUBB3	Tubulin Beta 3 Class III	Protein Coding	GC16P090919
GATA4	GATA Binding Protein 4	Protein Coding	GC08P011676
IL18	Interleukin 18	Protein Coding	GC11M112143
CYP24A1	Cytochrome P450 Family 24 Subfamily A Member 1	Protein Coding	GC20M054153
FHL1	Four And A Half LIM Domains 1	Protein Coding	GC0XP136146
FADD	Fas Associated Via Death Domain	Protein Coding	GC11P070203
HAND2-AS1	HAND2 Antisense RNA 1	RNA Gene	GC04P173527
SPATA16	Spermatogenesis Associated 16	Protein Coding	GC03M172889
FGF4	Fibroblast Growth Factor 4	Protein Coding	GC11M082471
TKT	Transketolase	Protein Coding	GC03M053224
EREG	Epiregulin	Protein Coding	GC04P074366
CCKBR	Cholecystokinin B Receptor	Protein Coding	GC11P006259
SLC19A1	Solute Carrier Family 19 Member 1	Protein Coding	GC21M045493
MIR101-1	MicroRNA 101-1	RNA Gene	GC01M065058
ALOX15B	Arachidonate 15-Lipoxygenase Type B	Protein Coding	GC17P008039
ESCO2	Establishment Of Sister Chromatid Cohesion N-Acetyltransferase 2	Protein Coding	GC08P027771
PTCH2	Patched 2	Protein Coding	GC01M044819
ADA2	Adenosine Deaminase 2	Protein Coding	GC22M017183
RAD51B	RAD51 Paralog B	Protein Coding	GC14P067819
IDO1	Indoleamine 2,3-Dioxygenase 1	Protein Coding	GC08P039891
BIN1	Bridging Integrator 1	Protein Coding	GC02M127048
CCNG1	Cyclin G1	Protein Coding	GC05P163438
TPO	Thyroid Peroxidase	Protein Coding	GC02P001374
CALR	Calreticulin	Protein Coding	GC19P012938
LRP6	LDL Receptor Related Protein 6	Protein Coding	GC12M019135
DNM2	Dynamin 2	Protein Coding	GC19P010718
COMP	Cartilage Oligomeric Matrix Protein	Protein Coding	GC19M018783
CDKL5	Cyclin Dependent Kinase Like 5	Protein Coding	GC0XP018425
UCHL1	Ubiquitin C-Terminal Hydrolase L1	Protein Coding	GC04P041256
MIR29B2	MicroRNA 29b-2	RNA Gene	GC01M207806
ACVR1	Activin A Receptor Type 1	Protein Coding	GC02M157736
PTH	Parathyroid Hormone	Protein Coding	GC11M013492
KLF5	Kruppel Like Factor 5	Protein Coding	GC13P073054
LIN28B	Lin-28 Homolog B	Protein Coding	GC06P104948
SF3B1	Splicing Factor 3b Subunit 1	Protein Coding	GC02M197401
MIF	Macrophage Migration Inhibitory Factor	Protein Coding	GC22P023894
STXBP1	Syntaxin Binding Protein 1	Protein Coding	GC09P127582
PDCD4	Programmed Cell Death 4	Protein Coding	GC10P110871
CLCN1	Chloride Voltage-Gated Channel 1	Protein Coding	GC07P143316
ETV4	ETS Variant Transcription Factor 4	Protein Coding	GC17M043527
CDC6	Cell Division Cycle 6	Protein Coding	GC17P040287
PLAG1	PLAG1 Zinc Finger	Protein Coding	GC08M056218
CTCF	CCCTC-Binding Factor	Protein Coding	GC16P067563
BAD	BCL2 Associated Agonist Of Cell Death	Protein Coding	GC11M082199
CP	Ceruloplasmin	Protein Coding	GC03M149162
RHOBTB2	Rho Related BTB Domain Containing 2	Protein Coding	GC08P022987
SLC29A1	Solute Carrier Family 29 Member 1 (Augustine Blood Group)	Protein Coding	GC06P044219
MYD88	MYD88 Innate Immune Signal Transduction Adaptor	Protein Coding	GC03P038139
CD40LG	CD40 Ligand	Protein Coding	GC0XP136649
MIR296	MicroRNA 296	RNA Gene	GC20M058817
S100A6	S100 Calcium Binding Protein A6	Protein Coding	GC01M153545
MIR532	MicroRNA 532	RNA Gene	GC0XP050196
MCM4	Minichromosome Maintenance Complex Component 4	Protein Coding	GC08P047965
APC2	APC Regulator Of WNT Signaling Pathway 2	Protein Coding	GC19P002010
ALOX5	Arachidonate 5-Lipoxygenase	Protein Coding	GC10P045374
RASA2	RAS P21 Protein Activator 2	Protein Coding	GC03P141487
TPX2	TPX2 Microtubule Nucleation Factor	Protein Coding	GC20P031739
GREB1	Growth Regulating Estrogen Receptor Binding 1	Protein Coding	GC02P011482
LEPR	Leptin Receptor	Protein Coding	GC01P065421
KRT17	Keratin 17	Protein Coding	GC17M041619
BCAR3	BCAR3 Adaptor Protein, NSP Family Member	Protein Coding	GC01M093561
ADIPOQ	Adiponectin, C1Q And Collagen Domain Containing	Protein Coding	GC03P186842
NES	Nestin	Protein Coding	GC01M156668
LOXL4	Lysyl Oxidase Like 4	Protein Coding	GC10M098247
FOXG1	Forkhead Box G1	Protein Coding	GC14P028766
RPL31	Ribosomal Protein L31	Protein Coding	GC02P100985
SLC25A11	Solute Carrier Family 25 Member 11	Protein Coding	GC17M004937
ZFAS1	ZNFX1 Antisense RNA 1	RNA Gene	GC20P049276
IGFBP5	Insulin Like Growth Factor Binding Protein 5	Protein Coding	GC02M216672
MTAP	Methylthioadenosine Phosphorylase	Protein Coding	GC09P021792
HK2	Hexokinase 2	Protein Coding	GC02P074833
PXN	Paxillin	Protein Coding	GC12M120210
FALEC	Focally Amplified Long Non-Coding RNA In Epithelial Cancer	RNA Gene	GC01P150529
VWF	Von Willebrand Factor	Protein Coding	GC12M005917
CIB1	Calcium And Integrin Binding 1	Protein Coding	GC15M090229
TUSC3	Tumor Suppressor Candidate 3	Protein Coding	GC08P015417
ERCC8	ERCC Excision Repair 8, CSA Ubiquitin Ligase Complex Subunit	Protein Coding	GC05M060886
EXT1	Exostosin Glycosyltransferase 1	Protein Coding	GC08M117798
NPC1	NPC Intracellular Cholesterol Transporter 1	Protein Coding	GC18M023506
PARN	Poly(A)-Specific Ribonuclease	Protein Coding	GC16M014435
SPTAN1	Spectrin Alpha, Non-Erythrocytic 1	Protein Coding	GC09P128552
SMARCA2	SWI/SNF Related, Matrix Associated, Actin Dependent Regulator Of Chromatin, Subfamily A, Member 2	Protein Coding	GC09P001980
EPHA3	EPH Receptor A3	Protein Coding	GC03P089077
WNT3	Wnt Family Member 3	Protein Coding	GC17M046762
KDM6A	Lysine Demethylase 6A	Protein Coding	GC0XP044873
NALCN	Sodium Leak Channel, Non-Selective	Protein Coding	GC13M101053
IDUA	Alpha-L-Iduronidase	Protein Coding	GC04P000986
ALX4	ALX Homeobox 4	Protein Coding	GC11M044238
NDRG1	N-Myc Downstream Regulated 1	Protein Coding	GC08M133237
TEK	TEK Receptor Tyrosine Kinase	Protein Coding	GC09P027109
CDC25C	Cell Division Cycle 25C	Protein Coding	GC05M138285
SHC1	SHC Adaptor Protein 1	Protein Coding	GC01M154962
HAVCR2	Hepatitis A Virus Cellular Receptor 2	Protein Coding	GC05M157063
USF3	Upstream Transcription Factor Family Member 3	Protein Coding	GC03M113649
NGFR	Nerve Growth Factor Receptor	Protein Coding	GC17P049495
BCR	BCR Activator Of RhoGEF And GTPase	Protein Coding	GC22P023179
PKP1	Plakophilin 1	Protein Coding	GC01P201283
GRB2	Growth Factor Receptor Bound Protein 2	Protein Coding	GC17M075318
RPL27	Ribosomal Protein L27	Protein Coding	GC17P042998
PSAP	Prosaposin	Protein Coding	GC10M071816
P2RX7	Purinergic Receptor P2X 7	Protein Coding	GC12P125113
B3GALT6	Beta-1,3-Galactosyltransferase 6	Protein Coding	GC01P001232
MYO5A	Myosin VA	Protein Coding	GC15M077655
RPL18	Ribosomal Protein L18	Protein Coding	GC19M048615
MIR124-1	MicroRNA 124-1	RNA Gene	GC08M009903
CEP85L	Centrosomal Protein 85 Like	Protein Coding	GC06M118460
BIRC2	Baculoviral IAP Repeat Containing 2	Protein Coding	GC11P102347
FOXC2	Forkhead Box C2	Protein Coding	GC16P086577
WNT10B	Wnt Family Member 10B	Protein Coding	GC12M048965
MIR637	MicroRNA 637	RNA Gene	GC19M003961
PSG2	Pregnancy Specific Beta-1-Glycoprotein 2	Protein Coding	GC19M043064
BCL6	BCL6 Transcription Repressor	Protein Coding	GC03M187721
CASR	Calcium Sensing Receptor	Protein Coding	GC03P122183
ANGPT1	Angiopoietin 1	Protein Coding	GC08M107246
GDNF	Glial Cell Derived Neurotrophic Factor	Protein Coding	GC05M037812
GBA	Glucosylceramidase Beta	Protein Coding	GC01M155234
RPS7	Ribosomal Protein S7	Protein Coding	GC02P003575
FZD2	Frizzled Class Receptor 2	Protein Coding	GC17P044557
MIR144	MicroRNA 144	RNA Gene	GC17M033294
MACC1	MET Transcriptional Regulator MACC1	Protein Coding	GC07M020140
BGN	Biglycan	Protein Coding	GC0XP153494
PECAM1	Platelet And Endothelial Cell Adhesion Molecule 1	Protein Coding	GC17M064319
EHMT1	Euchromatic Histone Lysine Methyltransferase 1	Protein Coding	GC09P137618
EPIST	Esophagus Epithelial Intergenic Associated Transcript	RNA Gene	GC05M135069
PTCHD1-AS	PTCHD1 Antisense RNA (Head To Head)	RNA Gene	GC0XM022191
BUB3	BUB3 Mitotic Checkpoint Protein	Protein Coding	GC10P123154
STAT5A	Signal Transducer And Activator Of Transcription 5A	Protein Coding	GC17P042287
GPC4	Glypican 4	Protein Coding	GC0XM133300
MIR628	MicroRNA 628	RNA Gene	GC15M055372
UFSP2	UFM1 Specific Peptidase 2	Protein Coding	GC04M185399
CYP26A1	Cytochrome P450 Family 26 Subfamily A Member 1	Protein Coding	GC10P093073
CEP152	Centrosomal Protein 152	Protein Coding	GC15M048663
DYM	Dymeclin	Protein Coding	GC18M049041
PRSS1	Serine Protease 1	Protein Coding	GC07P147286
FAT2	FAT Atypical Cadherin 2	Protein Coding	GC05M151504
NHP2	NHP2 Ribonucleoprotein	Protein Coding	GC05M178149
RPL35	Ribosomal Protein L35	Protein Coding	GC09M124857
DIABLO	Diablo IAP-Binding Mitochondrial Protein	Protein Coding	GC12M122208
PTTG1	PTTG1 Regulator Of Sister Chromatid Separation, Securin	Protein Coding	GC05P160422
PIGA	Phosphatidylinositol Glycan Anchor Biosynthesis Class A	Protein Coding	GC0XM015319
RRM1	Ribonucleotide Reductase Catalytic Subunit M1	Protein Coding	GC11P004115
MIR32	MicroRNA 32	RNA Gene	GC09M109046
BTK	Bruton Tyrosine Kinase	Protein Coding	GC0XM101349
ACTC1	Actin Alpha Cardiac Muscle 1	Protein Coding	GC15M034790
KMT2B	Lysine Methyltransferase 2B	Protein Coding	GC19P046527
FOXP1	Forkhead Box P1	Protein Coding	GC03M070926
KDM5B	Lysine Demethylase 5B	Protein Coding	GC01M202696
NOP10	NOP10 Ribonucleoprotein	Protein Coding	GC15M034341
PLK4	Polo Like Kinase 4	Protein Coding	GC04P127880
FAM3D-AS1	FAM3D Antisense RNA 1	RNA Gene	GC03P058607
ACAN	Aggrecan	Protein Coding	GC15P090504
HP	Haptoglobin	Protein Coding	GC16P072089
MIR24-1	MicroRNA 24-1	RNA Gene	GC09P095086
HNF4A	Hepatocyte Nuclear Factor 4 Alpha	Protein Coding	GC20P044355
PRKCZ	Protein Kinase C Zeta	Protein Coding	GC01P002050
CTC1	CST Telomere Replication Complex Component 1	Protein Coding	GC17M009986
RPS15A	Ribosomal Protein S15a	Protein Coding	GC16M018781
IRS2	Insulin Receptor Substrate 2	Protein Coding	GC13M109752
CCN6	Cellular Communication Network Factor 6	Protein Coding	GC06P112053
ID1	Inhibitor Of DNA Binding 1, HLH Protein	Protein Coding	GC20P031605
COL6A3	Collagen Type VI Alpha 3 Chain	Protein Coding	GC02M237324
BAG1	BAG Cochaperone 1	Protein Coding	GC09M033245
ANO1	Anoctamin 1	Protein Coding	GC11P069986
TMPRSS2	Transmembrane Serine Protease 2	Protein Coding	GC21M041464
H2AX	H2A.X Variant Histone	Protein Coding	GC11M119138
AURKB	Aurora Kinase B	Protein Coding	GC17M009977
SFRP1	Secreted Frizzled Related Protein 1	Protein Coding	GC08M041262
PRF1	Perforin 1	Protein Coding	GC10M070597
CAT	Catalase	Protein Coding	GC11P034460
CSTB	Cystatin B	Protein Coding	GC21M043772
BRMS1	BRMS1 Transcriptional Repressor And Anoikis Regulator	Protein Coding	GC11M082317
RSPH14	Radial Spoke Head 14 Homolog	Protein Coding	GC22M023059
SOCS3	Suppressor Of Cytokine Signaling 3	Protein Coding	GC17M078356
TAP1	Transporter 1, ATP Binding Cassette Subfamily B Member	Protein Coding	GC06M059128
CDH13	Cadherin 13	Protein Coding	GC16P082626
EIF2AK2	Eukaryotic Translation Initiation Factor 2 Alpha Kinase 2	Protein Coding	GC02M037099
SMC3	Structural Maintenance Of Chromosomes 3	Protein Coding	GC10P110567
SALL4	Spalt Like Transcription Factor 4	Protein Coding	GC20M051784
SNCG	Synuclein Gamma	Protein Coding	GC10P089370
GH-LCR	Growth Hormone Locus Control Region	Biological Region	GC17P063917
BLACAT1	BLACAT1 Overlapping LEMD1 Locus	Protein Coding	GC01M205389
PRKDC	Protein Kinase, DNA-Activated, Catalytic Subunit	Protein Coding	GC08M047773
DKK3	Dickkopf WNT Signaling Pathway Inhibitor 3	Protein Coding	GC11M011962
BMP1	Bone Morphogenetic Protein 1	Protein Coding	GC08P022164
POP1	POP1 Homolog, Ribonuclease P/MRP Subunit	Protein Coding	GC08P098117
MRAS	Muscle RAS Oncogene Homolog	Protein Coding	GC03P138347
IL15	Interleukin 15	Protein Coding	GC04P141636
TTR	Transthyretin	Protein Coding	GC18P031557
HARS1	Histidyl-TRNA Synthetase 1	Protein Coding	GC05M140673
GNRHR	Gonadotropin Releasing Hormone Receptor	Protein Coding	GC04M067737
LY6D	Lymphocyte Antigen 6 Family Member D	Protein Coding	GC08M142784
STUB1	STIP1 Homology And U-Box Containing Protein 1	Protein Coding	GC16P008791
MIR132	MicroRNA 132	RNA Gene	GC17M002049
ALPP	Alkaline Phosphatase, Placental	Protein Coding	GC02P232378
CUL1	Cullin 1	Protein Coding	GC07P148697
SEPTIN9	Septin 9	Protein Coding	GC17P077282
EIF2B5	Eukaryotic Translation Initiation Factor 2B Subunit Epsilon	Protein Coding	GC03P184135
PEX6	Peroxisomal Biogenesis Factor 6	Protein Coding	GC06M042963
PTPN13	Protein Tyrosine Phosphatase Non-Receptor Type 13	Protein Coding	GC04P086594
GJC2	Gap Junction Protein Gamma 2	Protein Coding	GC01P228980
DRD2	Dopamine Receptor D2	Protein Coding	GC11M113409
MIAT	Myocardial Infarction Associated Transcript	RNA Gene	GC22P026646
MUC2	Mucin 2, Oligomeric Mucus/Gel-Forming	Protein Coding	GC11P001074
CD9	CD9 Molecule	Protein Coding	GC12P017443
MTM1	Myotubularin 1	Protein Coding	GC0XP150562
ITGA3	Integrin Subunit Alpha 3	Protein Coding	GC17P050055
TOR1A	Torsin Family 1 Member A	Protein Coding	GC09M129812
LRP1	LDL Receptor Related Protein 1	Protein Coding	GC12P057128
SSX1	SSX Family Member 1	Protein Coding	GC0XP049898
AGRN	Agrin	Protein Coding	GC01P001020
ABCC6	ATP Binding Cassette Subfamily C Member 6	Protein Coding	GC16M016148
CCR5	C-C Motif Chemokine Receptor 5	Protein Coding	GC03P046383
ABCA1	ATP Binding Cassette Subfamily A Member 1	Protein Coding	GC09M104781
LTA	Lymphotoxin Alpha	Protein Coding	GC06P073384
MIR374A	MicroRNA 374a	RNA Gene	GC0XM074296
NDE1	NudE Neurodevelopment Protein 1	Protein Coding	GC16P016193
APOB	Apolipoprotein B	Protein Coding	GC02M020956
GADD45A	Growth Arrest And DNA Damage Inducible Alpha	Protein Coding	GC01P067685
MAPK9	Mitogen-Activated Protein Kinase 9	Protein Coding	GC05M180244
SOX10	SRY-Box Transcription Factor 10	Protein Coding	GC22M055069
L1CAM	L1 Cell Adhesion Molecule	Protein Coding	GC0XM153864
EIF2B2	Eukaryotic Translation Initiation Factor 2B Subunit Beta	Protein Coding	GC14P075002
PLP1	Proteolipid Protein 1	Protein Coding	GC0XP103773
KDM1A	Lysine Demethylase 1A	Protein Coding	GC01P023019
RAPSN	Receptor Associated Protein Of The Synapse	Protein Coding	GC11M081899
F3	Coagulation Factor III, Tissue Factor	Protein Coding	GC01M094559
HPRT1	Hypoxanthine Phosphoribosyltransferase 1	Protein Coding	GC0XP134460
VTN	Vitronectin	Protein Coding	GC17M033287
SULT1A1	Sulfotransferase Family 1A Member 1	Protein Coding	GC16M028610
HSPA8	Heat Shock Protein Family A (Hsp70) Member 8	Protein Coding	GC11M123057
SPHK1	Sphingosine Kinase 1	Protein Coding	GC17P076376
MIR324	MicroRNA 324	RNA Gene	GC17M007223
LASP1	LIM And SH3 Protein 1	Protein Coding	GC17P038869
BMP7	Bone Morphogenetic Protein 7	Protein Coding	GC20M057168
HACE1	HECT Domain And Ankyrin Repeat Containing E3 Ubiquitin Protein Ligase 1	Protein Coding	GC06M104728
SRY	Sex Determining Region Y	Protein Coding	GC0YM002698
CASP2	Caspase 2	Protein Coding	GC07P147315
DPH1	Diphthamide Biosynthesis 1	Protein Coding	GC17P002030
RIT1	Ras Like Without CAAX 1	Protein Coding	GC01M155897
LMX1B	LIM Homeobox Transcription Factor 1 Beta	Protein Coding	GC09P126614
TRIM24	Tripartite Motif Containing 24	Protein Coding	GC07P138460
HDAC6	Histone Deacetylase 6	Protein Coding	GC0XP048801
KCNQ2	Potassium Voltage-Gated Channel Subfamily Q Member 2	Protein Coding	GC20M063400
CRYAB	Crystallin Alpha B	Protein Coding	GC11M111908
LIFR	LIF Receptor Subunit Alpha	Protein Coding	GC05M038475
GDF5	Growth Differentiation Factor 5	Protein Coding	GC20M035433
CTBP1	C-Terminal Binding Protein 1	Protein Coding	GC04M001211
CCNA1	Cyclin A1	Protein Coding	GC13P036431
ITGA5	Integrin Subunit Alpha 5	Protein Coding	GC12M054736
B3GAT3	Beta-1,3-Glucuronyltransferase 3	Protein Coding	GC11M082125
MEOX1	Mesenchyme Homeobox 1	Protein Coding	GC17M043640
CIP2A	Cellular Inhibitor Of PP2A	Protein Coding	GC03M108545
CLDN3	Claudin 3	Protein Coding	GC07M073768
HIC1	HIC ZBTB Transcriptional Repressor 1	Protein Coding	GC17P002054
NCOR1	Nuclear Receptor Corepressor 1	Protein Coding	GC17M016029
HNRNPK	Heterogeneous Nuclear Ribonucleoprotein K	Protein Coding	GC09M090169
FMR1	FMRP Translational Regulator 1	Protein Coding	GC0XP147933
GRPR	Gastrin Releasing Peptide Receptor	Protein Coding	GC0XP016141
RRM2	Ribonucleotide Reductase Regulatory Subunit M2	Protein Coding	GC02P010123
MFAP5	Microfibril Associated Protein 5	Protein Coding	GC12M008637
CEACAM6	CEA Cell Adhesion Molecule 6	Protein Coding	GC19P041750
NODAL	Nodal Growth Differentiation Factor	Protein Coding	GC10M070431
EFNB1	Ephrin B1	Protein Coding	GC0XP068828
MBTPS2	Membrane Bound Transcription Factor Peptidase, Site 2	Protein Coding	GC0XP021839
AFAP1-AS1	AFAP1 Antisense RNA 1	RNA Gene	GC04P007756
MIR572	MicroRNA 572	RNA Gene	GC04P016771
BRDT	Bromodomain Testis Associated	Protein Coding	GC01P091949
CD8A	CD8a Molecule	Protein Coding	GC02M086784
TGM2	Transglutaminase 2	Protein Coding	GC20M038127
CXCL1	C-X-C Motif Chemokine Ligand 1	Protein Coding	GC04P073869
MIR133A1	MicroRNA 133a-1	RNA Gene	GC18M022586
ROBO1	Roundabout Guidance Receptor 1	Protein Coding	GC03M078597
AMACR	Alpha-Methylacyl-CoA Racemase	Protein Coding	GC05M033986
SNHG1	Small Nucleolar RNA Host Gene 1	RNA Gene	GC11M082138
CHRNA3	Cholinergic Receptor Nicotinic Alpha 3 Subunit	Protein Coding	GC15M078598
CIZ1	CDKN1A Interacting Zinc Finger Protein 1	Protein Coding	GC09M128181
EBF3	EBF Transcription Factor 3	Protein Coding	GC10M129835
E2F3	E2F Transcription Factor 3	Protein Coding	GC06P020402
MCM7	Minichromosome Maintenance Complex Component 7	Protein Coding	GC07M100092
PSAT1	Phosphoserine Aminotransferase 1	Protein Coding	GC09P078297
TBX1	T-Box Transcription Factor 1	Protein Coding	GC22P031909
CASK	Calcium/Calmodulin Dependent Serine Protein Kinase	Protein Coding	GC0XM041514
CEBPA	CCAAT Enhancer Binding Protein Alpha	Protein Coding	GC19M033299
FZD4	Frizzled Class Receptor 4	Protein Coding	GC11M086945
TBX3	T-Box Transcription Factor 3	Protein Coding	GC12M114670
TSG101	Tumor Susceptibility 101	Protein Coding	GC11M018468
MIR92A1	MicroRNA 92a-1	RNA Gene	GC13P091524
ZMPSTE24	Zinc Metallopeptidase STE24	Protein Coding	GC01P040258
RRM2B	Ribonucleotide Reductase Regulatory TP53 Inducible Subunit M2B	Protein Coding	GC08M102204
ADA	Adenosine Deaminase	Protein Coding	GC20M044620
HOXA11-AS	HOXA11 Antisense RNA	RNA Gene	GC07P027184
IL24	Interleukin 24	Protein Coding	GC01P206897
KRT1	Keratin 1	Protein Coding	GC12M052674
CASC19	Cancer Susceptibility 19	RNA Gene	GC08M130678
LCN2	Lipocalin 2	Protein Coding	GC09P128149
F13A1	Coagulation Factor XIII A Chain	Protein Coding	GC06M006144
CSNK2A1	Casein Kinase 2 Alpha 1	Protein Coding	GC20M000472
HSD17B1	Hydroxysteroid 17-Beta Dehydrogenase 1	Protein Coding	GC17P042630
GRIN2A	Glutamate Ionotropic Receptor NMDA Type Subunit 2A	Protein Coding	GC16M009753
BMPR1B	Bone Morphogenetic Protein Receptor Type 1B	Protein Coding	GC04P094757
SDCCAG8	SHH Signaling And Ciliogenesis Regulator SDCCAG8	Protein Coding	GC01P243255
PRKAA1	Protein Kinase AMP-Activated Catalytic Subunit Alpha 1	Protein Coding	GC05M040759
DCK	Deoxycytidine Kinase	Protein Coding	GC04P070992
TCOF1	Treacle Ribosome Biogenesis Factor 1	Protein Coding	GC05P150358
TMC8	Transmembrane Channel Like 8	Protein Coding	GC17P078130
TP53BP1	Tumor Protein P53 Binding Protein 1	Protein Coding	GC15M043403
MUC6	Mucin 6, Oligomeric Mucus/Gel-Forming	Protein Coding	GC11M001012
SERPINB3	Serpin Family B Member 3	Protein Coding	GC18M063655
RHOC	Ras Homolog Family Member C	Protein Coding	GC01M112701
DLST	Dihydrolipoamide S-Succinyltransferase	Protein Coding	GC14P074881
CYP27B1	Cytochrome P450 Family 27 Subfamily B Member 1	Protein Coding	GC12M057757
MIR212	MicroRNA 212	RNA Gene	GC17M002050
DIS3L2	DIS3 Like 3'-5' Exoribonuclease 2	Protein Coding	GC02P231961
INPPL1	Inositol Polyphosphate Phosphatase Like 1	Protein Coding	GC11P072223
NSD2	Nuclear Receptor Binding SET Domain Protein 2	Protein Coding	GC04P001872
ADCY10	Adenylate Cyclase 10	Protein Coding	GC01M167809
OCA2	OCA2 Melanosomal Transmembrane Protein	Protein Coding	GC15M027754
LAMC2	Laminin Subunit Gamma 2	Protein Coding	GC01P183186
CCN1	Cellular Communication Network Factor 1	Protein Coding	GC01P085581
ADAM17	ADAM Metallopeptidase Domain 17	Protein Coding	GC02M009488
LOC111589215	BRCA1 Promoter Region	Biological Region	GC17P049299
DIPK1A	Divergent Protein Kinase Domain 1A	Protein Coding	GC01M092833
ARSB	Arylsulfatase B	Protein Coding	GC05M078777
TUBB4A	Tubulin Beta 4A Class IVa	Protein Coding	GC19M006496
MSX2	Msh Homeobox 2	Protein Coding	GC05P174724
TNNT3	Troponin T3, Fast Skeletal Type	Protein Coding	GC11P001920
SELE	Selectin E	Protein Coding	GC01M169722
KAT5	Lysine Acetyltransferase 5	Protein Coding	GC11P065711
ANTXR1	ANTXR Cell Adhesion Molecule 1	Protein Coding	GC02P068977
RECK	Reversion Inducing Cysteine Rich Protein With Kazal Motifs	Protein Coding	GC09P036036
FCGR2A	Fc Gamma Receptor IIa	Protein Coding	GC01P161505
ICOSLG	Inducible T Cell Costimulator Ligand	Protein Coding	GC21M044222
MIR184	MicroRNA 184	RNA Gene	GC15P079209
NR1H2	Nuclear Receptor Subfamily 1 Group H Member 2	Protein Coding	GC19P050329
PIM1	Pim-1 Proto-Oncogene, Serine/Threonine Kinase	Protein Coding	GC06P073582
ATP7A	ATPase Copper Transporting Alpha	Protein Coding	GC0XP077967
HEIH	Hepatocellular Carcinoma Up-Regulated EZH2-Associated Long Non-Coding RNA	RNA Gene	GC05M181134
PTENP1	Phosphatase And Tensin Homolog Pseudogene 1	Pseudogene	GC09M033673
HDAC2	Histone Deacetylase 2	Protein Coding	GC06M113933
HPGD	15-Hydroxyprostaglandin Dehydrogenase	Protein Coding	GC04M174490
ETV1	ETS Variant Transcription Factor 1	Protein Coding	GC07M013891
MECOM	MDS1 And EVI1 Complex Locus	Protein Coding	GC03M169083
MAPK10	Mitogen-Activated Protein Kinase 10	Protein Coding	GC04M085990
S100A8	S100 Calcium Binding Protein A8	Protein Coding	GC01M153391
DOK7	Docking Protein 7	Protein Coding	GC04P003465
APAF1	Apoptotic Peptidase Activating Factor 1	Protein Coding	GC12P098645
TK1	Thymidine Kinase 1	Protein Coding	GC17M078175
ABCC3	ATP Binding Cassette Subfamily C Member 3	Protein Coding	GC17P050634
RASA1	RAS P21 Protein Activator 1	Protein Coding	GC05P087267
KMT2C	Lysine Methyltransferase 2C	Protein Coding	GC07M152134
DIRC3	Disrupted In Renal Carcinoma 3	RNA Gene	GC02M217284
PCNT	Pericentrin	Protein Coding	GC21P046324
KL	Klotho	Protein Coding	GC13P033016
GALC	Galactosylceramidase	Protein Coding	GC14M087837
SOX11	SRY-Box Transcription Factor 11	Protein Coding	GC02P005703
NEK9	NIMA Related Kinase 9	Protein Coding	GC14M075079
LOC110806263	TERT 5' Regulatory Region	Biological Region	GC05P001294
GPC6	Glypican 6	Protein Coding	GC13P093226
HOPX	HOP Homeobox	Protein Coding	GC04M056647
MMP12	Matrix Metallopeptidase 12	Protein Coding	GC11M102862
NR1I2	Nuclear Receptor Subfamily 1 Group I Member 2	Protein Coding	GC03P119780
SCAI	Suppressor Of Cancer Cell Invasion	Protein Coding	GC09M124942
HMGCR	3-Hydroxy-3-Methylglutaryl-CoA Reductase	Protein Coding	GC05P075336
IBSP	Integrin Binding Sialoprotein	Protein Coding	GC04P087799
PTPRT	Protein Tyrosine Phosphatase Receptor Type T	Protein Coding	GC20M042072
NEFL	Neurofilament Light Chain	Protein Coding	GC08M024950
DDIT3	DNA Damage Inducible Transcript 3	Protein Coding	GC12M057516
PITX2	Paired Like Homeodomain 2	Protein Coding	GC04M110617
NCOA4	Nuclear Receptor Coactivator 4	Protein Coding	GC10M046005
EMD	Emerin	Protein Coding	GC0XP154379
FBLN1	Fibulin 1	Protein Coding	GC22P045502
CEACAM3	CEA Cell Adhesion Molecule 3	Protein Coding	GC19P041796
PRKCE	Protein Kinase C Epsilon	Protein Coding	GC02P045651
PIK3C2A	Phosphatidylinositol-4-Phosphate 3-Kinase Catalytic Subunit Type 2 Alpha	Protein Coding	GC11M017468
MIR338	MicroRNA 338	RNA Gene	GC17M081126
SAT1	Spermidine/Spermine N1-Acetyltransferase 1	Protein Coding	GC0XP023784
EVC2	EvC Ciliary Complex Subunit 2	Protein Coding	GC04M005534
CPT2	Carnitine Palmitoyltransferase 2	Protein Coding	GC01P053196
PON1	Paraoxonase 1	Protein Coding	GC07M095297
SNHG16	Small Nucleolar RNA Host Gene 16	RNA Gene	GC17P076946
MIR27B	MicroRNA 27b	RNA Gene	GC09P095097
FLG	Filaggrin	Protein Coding	GC01M152274
TXN	Thioredoxin	Protein Coding	GC09M110243
GPNMB	Glycoprotein Nmb	Protein Coding	GC07P023238
RAD52	RAD52 Homolog, DNA Repair Protein	Protein Coding	GC12M000912
SERPINB2	Serpin Family B Member 2	Protein Coding	GC18P063871
KCNQ1	Potassium Voltage-Gated Channel Subfamily Q Member 1	Protein Coding	GC11P002444
TGFB2-AS1	TGFB2 Antisense RNA 1 (Head To Head)	RNA Gene	GC01M218344
TGIF1	TGFB Induced Factor Homeobox 1	Protein Coding	GC18P003411
SOX2-OT	SOX2 Overlapping Transcript	RNA Gene	GC03P180989
COL6A1	Collagen Type VI Alpha 1 Chain	Protein Coding	GC21P045981
TBX15	T-Box Transcription Factor 15	Protein Coding	GC01M118883
BRF1	BRF1 RNA Polymerase III Transcription Initiation Factor Subunit	Protein Coding	GC14M111783
PIN1	Peptidylprolyl Cis/Trans Isomerase, NIMA-Interacting 1	Protein Coding	GC19P009835
SOCS1	Suppressor Of Cytokine Signaling 1	Protein Coding	GC16M011693
MCM2	Minichromosome Maintenance Complex Component 2	Protein Coding	GC03P127598
IFI16	Interferon Gamma Inducible Protein 16	Protein Coding	GC01P158969
MTRR	5-Methyltetrahydrofolate-Homocysteine Methyltransferase Reductase	Protein Coding	GC05P007851
FOXD2-AS1	FOXD2 Adjacent Opposite Strand RNA 1	RNA Gene	GC01M047432
GLB1	Galactosidase Beta 1	Protein Coding	GC03M032963
CHKA	Choline Kinase Alpha	Protein Coding	GC11M068052
ATP1A3	ATPase Na+/K+ Transporting Subunit Alpha 3	Protein Coding	GC19M041966
CHRNE	Cholinergic Receptor Nicotinic Epsilon Subunit	Protein Coding	GC17M004897
NOD2	Nucleotide Binding Oligomerization Domain Containing 2	Protein Coding	GC16P050693
ALCAM	Activated Leukocyte Cell Adhesion Molecule	Protein Coding	GC03P105366
GDF6	Growth Differentiation Factor 6	Protein Coding	GC08M096142
LMNB1	Lamin B1	Protein Coding	GC05P126776
CCNH	Cyclin H	Protein Coding	GC05M087311
ECM1	Extracellular Matrix Protein 1	Protein Coding	GC01P150508
TRPS1	Transcriptional Repressor GATA Binding 1	Protein Coding	GC08M115408
MIR377	MicroRNA 377	RNA Gene	GC14P108624
A2ML1	Alpha-2-Macroglobulin Like 1	Protein Coding	GC12P008822
LRP4	LDL Receptor Related Protein 4	Protein Coding	GC11M081884
NDUFB11	NADH:Ubiquinone Oxidoreductase Subunit B11	Protein Coding	GC0XM047142
PRLR	Prolactin Receptor	Protein Coding	GC05M035048
CYP2C19	Cytochrome P450 Family 2 Subfamily C Member 19	Protein Coding	GC10P094762
CD19	CD19 Molecule	Protein Coding	GC16P038453
CC2D2A	Coiled-Coil And C2 Domain Containing 2A	Protein Coding	GC04P016813
WIF1	WNT Inhibitory Factor 1	Protein Coding	GC12M065050
TTN-AS1	TTN Antisense RNA 1	RNA Gene	GC02P178521
CHRNA5	Cholinergic Receptor Nicotinic Alpha 5 Subunit	Protein Coding	GC15P078565
KIF11	Kinesin Family Member 11	Protein Coding	GC10P092574
OBSL1	Obscurin Like Cytoskeletal Adaptor 1	Protein Coding	GC02M219550
LYVE1	Lymphatic Vessel Endothelial Hyaluronan Receptor 1	Protein Coding	GC11M010966
NCOR2	Nuclear Receptor Corepressor 2	Protein Coding	GC12M124324
MIR370	MicroRNA 370	RNA Gene	GC14P108301
PBRM1	Polybromo 1	Protein Coding	GC03M052545
PDGFA	Platelet Derived Growth Factor Subunit A	Protein Coding	GC07M000497
CD80	CD80 Molecule	Protein Coding	GC03M119524
EXOSC3	Exosome Component 3	Protein Coding	GC09M037772
IGF2BP3	Insulin Like Growth Factor 2 MRNA Binding Protein 3	Protein Coding	GC07M023316
REV3L	REV3 Like, DNA Directed Polymerase Zeta Catalytic Subunit	Protein Coding	GC06M111299
MIR330	MicroRNA 330	RNA Gene	GC19M060069
DANCR	Differentiation Antagonizing Non-Protein Coding RNA	RNA Gene	GC04P052712
SCN2A	Sodium Voltage-Gated Channel Alpha Subunit 2	Protein Coding	GC02P165194
AMPH	Amphiphysin	Protein Coding	GC07M038962
SOST	Sclerostin	Protein Coding	GC17M043753
GHRL	Ghrelin And Obestatin Prepropeptide	Protein Coding	GC03M010285
CALB2	Calbindin 2	Protein Coding	GC16P071358
PCAT19	Prostate Cancer Associated Transcript 19	RNA Gene	GC19M059931
NLRP3	NLR Family Pyrin Domain Containing 3	Protein Coding	GC01P247415
WNT7A	Wnt Family Member 7A	Protein Coding	GC03M019204
PAX1	Paired Box 1	Protein Coding	GC20P021705
MFSD2A	Major Facilitator Superfamily Domain Containing 2A	Protein Coding	GC01P039955
MIR376A1	MicroRNA 376a-1	RNA Gene	GC14P108620
DMPK	DM1 Protein Kinase	Protein Coding	GC19M045769
SREBF1	Sterol Regulatory Element Binding Transcription Factor 1	Protein Coding	GC17M017810
LTBP3	Latent Transforming Growth Factor Beta Binding Protein 3	Protein Coding	GC11M065538
KLK4	Kallikrein Related Peptidase 4	Protein Coding	GC19M060343
KIF7	Kinesin Family Member 7	Protein Coding	GC15M089608
F5	Coagulation Factor V	Protein Coding	GC01M169511
CACNA1G	Calcium Voltage-Gated Channel Subunit Alpha1 G	Protein Coding	GC17P050631
HMOX1	Heme Oxygenase 1	Protein Coding	GC22P035380
WNT4	Wnt Family Member 4	Protein Coding	GC01M022190
SLC5A5	Solute Carrier Family 5 Member 5	Protein Coding	GC19P034794
RPS10-NUDT3	RPS10-NUDT3 Readthrough	Protein Coding	GC06M060911
NTS	Neurotensin	Protein Coding	GC12P085876
AGER	Advanced Glycosylation End-Product Specific Receptor	Protein Coding	GC06M032180
PENK	Proenkephalin	Protein Coding	GC08M056436
WNT3A	Wnt Family Member 3A	Protein Coding	GC01P228976
TNFRSF10D	TNF Receptor Superfamily Member 10d	Protein Coding	GC08M023135
MIR211	MicroRNA 211	RNA Gene	GC15M031065
HYAL1	Hyaluronidase 1	Protein Coding	GC03M050299
ACTN4	Actinin Alpha 4	Protein Coding	GC19P038647
MIR31HG	MIR31 Host Gene	RNA Gene	GC09M021439
ADAM12	ADAM Metallopeptidase Domain 12	Protein Coding	GC10M126012
DUSP1	Dual Specificity Phosphatase 1	Protein Coding	GC05M172768
ANKRD11	Ankyrin Repeat Domain Containing 11	Protein Coding	GC16M089267
PRNP	Prion Protein	Protein Coding	GC20P004686
PPARA	Peroxisome Proliferator Activated Receptor Alpha	Protein Coding	GC22P046150
DVL3	Dishevelled Segment Polarity Protein 3	Protein Coding	GC03P184155
PTK6	Protein Tyrosine Kinase 6	Protein Coding	GC20M063528
SS18	SS18 Subunit Of BAF Chromatin Remodeling Complex	Protein Coding	GC18M026016
MIR17HG	MiR-17-92a-1 Cluster Host Gene	RNA Gene	GC13P091347
USB1	U6 SnRNA Biogenesis Phosphodiesterase 1	Protein Coding	GC16P057999
NLRP1	NLR Family Pyrin Domain Containing 1	Protein Coding	GC17M005499
CA2	Carbonic Anhydrase 2	Protein Coding	GC08P085463
SCN9A	Sodium Voltage-Gated Channel Alpha Subunit 9	Protein Coding	GC02M166195
NUS1	NUS1 Dehydrodolichyl Diphosphate Synthase Subunit	Protein Coding	GC06P117675
PHGDH	Phosphoglycerate Dehydrogenase	Protein Coding	GC01P119660
PRDX1	Peroxiredoxin 1	Protein Coding	GC01M045511
RTEL1-TNFRSF6B	RTEL1-TNFRSF6B Readthrough (NMD Candidate)	RNA Gene	GC20P063657
KLK6	Kallikrein Related Peptidase 6	Protein Coding	GC19M050958
RBX1	Ring-Box 1	Protein Coding	GC22P040951
CCK	Cholecystokinin	Protein Coding	GC03M042274
SEMA4A	Semaphorin 4A	Protein Coding	GC01P156147
MIR151A	MicroRNA 151a	RNA Gene	GC08M140733
NAGLU	N-Acetyl-Alpha-Glucosaminidase	Protein Coding	GC17P042636
XYLT2	Xylosyltransferase 2	Protein Coding	GC17P050347
TBL1XR1	TBL1X Receptor 1	Protein Coding	GC03M177019
NR3C1	Nuclear Receptor Subfamily 3 Group C Member 1	Protein Coding	GC05M143277
LOXL2	Lysyl Oxidase Like 2	Protein Coding	GC08M023296
SIRT3	Sirtuin 3	Protein Coding	GC11M000215
SKI	SKI Proto-Oncogene	Protein Coding	GC01P002228
HEPACAM	Hepatic And Glial Cell Adhesion Molecule	Protein Coding	GC11M124919
SPDEF	SAM Pointed Domain Containing ETS Transcription Factor	Protein Coding	GC06M059193
TP53COR1	Tumor Protein P53 Pathway Corepressor 1	RNA Gene	GC06U903133
PAWR	Pro-Apoptotic WT1 Regulator	Protein Coding	GC12M079574
AKR1C1	Aldo-Keto Reductase Family 1 Member C1	Protein Coding	GC10P004963
NAMPT	Nicotinamide Phosphoribosyltransferase	Protein Coding	GC07M106248
WNT10A	Wnt Family Member 10A	Protein Coding	GC02P218888
USP7	Ubiquitin Specific Peptidase 7	Protein Coding	GC16M008892
LHX3	LIM Homeobox 3	Protein Coding	GC09M136196
TBC1D24	TBC1 Domain Family Member 24	Protein Coding	GC16P002475
CRNDE	Colorectal Neoplasia Differentially Expressed	RNA Gene	GC16M054845
GHRH	Growth Hormone Releasing Hormone	Protein Coding	GC20M037251
SCUBE3	Signal Peptide, CUB Domain And EGF Like Domain Containing 3	Protein Coding	GC06P073548
PLEC	Plectin	Protein Coding	GC08M144067
COL27A1	Collagen Type XXVII Alpha 1 Chain	Protein Coding	GC09P118029
NSUN2	NOP2/Sun RNA Methyltransferase 2	Protein Coding	GC05M006599
PANDAR	Promoter Of CDKN1A Antisense DNA Damage Activated RNA	RNA Gene	GC06M036673
FKBP14	FKBP Prolyl Isomerase 14	Protein Coding	GC07M030010
FOXE3	Forkhead Box E3	Protein Coding	GC01P047416
SNRPN	Small Nuclear Ribonucleoprotein Polypeptide N	Protein Coding	GC15P024823
MIR455	MicroRNA 455	RNA Gene	GC09P114209
CHRNA1	Cholinergic Receptor Nicotinic Alpha 1 Subunit	Protein Coding	GC02M174747
CUX1	Cut Like Homeobox 1	Protein Coding	GC07P101815
CPLANE1	Ciliogenesis And Planar Polarity Effector Complex Subunit 1	Protein Coding	GC05M037168
CTSK	Cathepsin K	Protein Coding	GC01M151128
MT-TE	Mitochondrially Encoded TRNA-Glu (GAA/G)	RNA Gene	GCMTM014676
EDNRB	Endothelin Receptor Type B	Protein Coding	GC13M077895
CCDC8	Coiled-Coil Domain Containing 8	Protein Coding	GC19M046410
E2F2	E2F Transcription Factor 2	Protein Coding	GC01M023615
IL11	Interleukin 11	Protein Coding	GC19M055364
CLTC	Clathrin Heavy Chain	Protein Coding	GC17P059619
FENDRR	FOXF1 Adjacent Non-Coding Developmental Regulatory RNA	RNA Gene	GC16M086511
NUMA1	Nuclear Mitotic Apparatus Protein 1	Protein Coding	GC11M072002
ANKLE2	Ankyrin Repeat And LEM Domain Containing 2	Protein Coding	GC12M132725
PMM2	Phosphomannomutase 2	Protein Coding	GC16P008788
GGT1	Gamma-Glutamyltransferase 1	Protein Coding	GC22P024583
MACF1	Microtubule Actin Crosslinking Factor 1	Protein Coding	GC01P039082
NCOA2	Nuclear Receptor Coactivator 2	Protein Coding	GC08M070109
NHEJ1	Non-Homologous End Joining Factor 1	Protein Coding	GC02M219107
NT5E	5'-Nucleotidase Ecto	Protein Coding	GC06P085449
GMNN	Geminin DNA Replication Inhibitor	Protein Coding	GC06P024779
MYH8	Myosin Heavy Chain 8	Protein Coding	GC17M010390
HELLS	Helicase, Lymphoid Specific	Protein Coding	GC10P094501
TRAPPC2	Trafficking Protein Particle Complex Subunit 2	Protein Coding	GC0XM013712
SOX6	SRY-Box Transcription Factor 6	Protein Coding	GC11M015949
MIR138-1	MicroRNA 138-1	RNA Gene	GC03P044115
HNRNPA2B1	Heterogeneous Nuclear Ribonucleoprotein A2/B1	Protein Coding	GC07M026174
ALS2	Alsin Rho Guanine Nucleotide Exchange Factor ALS2	Protein Coding	GC02M201701
RACK1	Receptor For Activated C Kinase 1	Protein Coding	GC05M181574
DYNC1H1	Dynein Cytoplasmic 1 Heavy Chain 1	Protein Coding	GC14P108350
KLRK1	Killer Cell Lectin Like Receptor K1	Protein Coding	GC12M019103
VCAM1	Vascular Cell Adhesion Molecule 1	Protein Coding	GC01P100719
AFG3L2	AFG3 Like Matrix AAA Peptidase Subunit 2	Protein Coding	GC18M012328
FEN1	Flap Structure-Specific Endonuclease 1	Protein Coding	GC11P061793
PIP	Prolactin Induced Protein	Protein Coding	GC07P143132
ROCK1	Rho Associated Coiled-Coil Containing Protein Kinase 1	Protein Coding	GC18M020946
VCL	Vinculin	Protein Coding	GC10P073995
SEMA3A	Semaphorin 3A	Protein Coding	GC07M083955
MBL2	Mannose Binding Lectin 2	Protein Coding	GC10M052760
CADM1	Cell Adhesion Molecule 1	Protein Coding	GC11M115169
STIM1	Stromal Interaction Molecule 1	Protein Coding	GC11P003855
RARG	Retinoic Acid Receptor Gamma	Protein Coding	GC12M053210
SRA1	Steroid Receptor RNA Activator 1	Protein Coding	GC05M140537
BCOR	BCL6 Corepressor	Protein Coding	GC0XM040049
CDK5RAP2	CDK5 Regulatory Subunit Associated Protein 2	Protein Coding	GC09M120388
STIL	STIL Centriolar Assembly Protein	Protein Coding	GC01M047250
NR5A1	Nuclear Receptor Subfamily 5 Group A Member 1	Protein Coding	GC09M124481
IL2RB	Interleukin 2 Receptor Subunit Beta	Protein Coding	GC22M037125
TTK	TTK Protein Kinase	Protein Coding	GC06P080003
MED13L	Mediator Complex Subunit 13L	Protein Coding	GC12M115953
MIR423	MicroRNA 423	RNA Gene	GC17P030117
SLC25A1	Solute Carrier Family 25 Member 1	Protein Coding	GC22M019217
DCN	Decorin	Protein Coding	GC12M091140
KCNH1	Potassium Voltage-Gated Channel Subfamily H Member 1	Protein Coding	GC01M210678
EEF1A2	Eukaryotic Translation Elongation Factor 1 Alpha 2	Protein Coding	GC20M063488
FCGR3A	Fc Gamma Receptor IIIa	Protein Coding	GC01M161541
FKRP	Fukutin Related Protein	Protein Coding	GC19P046746
SFN	Stratifin	Protein Coding	GC01P027128
SULF1	Sulfatase 1	Protein Coding	GC08P069466
GDF3	Growth Differentiation Factor 3	Protein Coding	GC12M007689
RAB33B	RAB33B, Member RAS Oncogene Family	Protein Coding	GC04P139453
NUP214	Nucleoporin 214	Protein Coding	GC09P131125
MIR497	MicroRNA 497	RNA Gene	GC17M007022
POGZ	Pogo Transposable Element Derived With ZNF Domain	Protein Coding	GC01M151375
TJP1	Tight Junction Protein 1	Protein Coding	GC15M029699
MAD2L2	Mitotic Arrest Deficient 2 Like 2	Protein Coding	GC01M011674
UGT1A7	UDP Glucuronosyltransferase Family 1 Member A7	Protein Coding	GC02P233681
MEGF8	Multiple EGF Like Domains 8	Protein Coding	GC19P042325
VAMP1	Vesicle Associated Membrane Protein 1	Protein Coding	GC12M006462
NFKB2	Nuclear Factor Kappa B Subunit 2	Protein Coding	GC10P102394
TDGF1	Teratocarcinoma-Derived Growth Factor 1	Protein Coding	GC03P046677
DMBT1	Deleted In Malignant Brain Tumors 1	Protein Coding	GC10P122560
KIF22	Kinesin Family Member 22	Protein Coding	GC16P038542
PTGER4	Prostaglandin E Receptor 4	Protein Coding	GC05P040679
FSHR	Follicle Stimulating Hormone Receptor	Protein Coding	GC02M048953
MYCL	MYCL Proto-Oncogene, BHLH Transcription Factor	Protein Coding	GC01M039895
GALNS	Galactosamine (N-Acetyl)-6-Sulfatase	Protein Coding	GC16M088813
DAG1	Dystroglycan 1	Protein Coding	GC03P049502
SLC52A3	Solute Carrier Family 52 Member 3	Protein Coding	GC20M000741
SOX5	SRY-Box Transcription Factor 5	Protein Coding	GC12M023529
PFAS	Phosphoribosylformylglycinamidine Synthase	Protein Coding	GC17P008247
SUZ12	SUZ12 Polycomb Repressive Complex 2 Subunit	Protein Coding	GC17P031937
TCF3	Transcription Factor 3	Protein Coding	GC19M001609
CLDN1	Claudin 1	Protein Coding	GC03M190305
ELANE	Elastase, Neutrophil Expressed	Protein Coding	GC19P001191
TCIRG1	T Cell Immune Regulator 1, ATPase H+ Transporting V0 Subunit A3	Protein Coding	GC11P068716
NUTM1	NUT Midline Carcinoma Family Member 1	Protein Coding	GC15P034343
SLC39A13	Solute Carrier Family 39 Member 13	Protein Coding	GC11P047407
CR2	Complement C3d Receptor 2	Protein Coding	GC01P207454
GCH1	GTP Cyclohydrolase 1	Protein Coding	GC14M054842
COLQ	Collagen Like Tail Subunit Of Asymmetric Acetylcholinesterase	Protein Coding	GC03M019235
GABRG2	Gamma-Aminobutyric Acid Type A Receptor Subunit Gamma2	Protein Coding	GC05P162000
CENPE	Centromere Protein E	Protein Coding	GC04M103105
RPGRIP1L	RPGRIP1 Like	Protein Coding	GC16M053597
FAT4	FAT Atypical Cadherin 4	Protein Coding	GC04P125315
AGO2	Argonaute RISC Catalytic Component 2	Protein Coding	GC08M140522
BAG3	BAG Cochaperone 3	Protein Coding	GC10P119651
CD68	CD68 Molecule	Protein Coding	GC17P007579
PLA2G6	Phospholipase A2 Group VI	Protein Coding	GC22M055023
KRT10	Keratin 10	Protein Coding	GC17M040818
MIR28	MicroRNA 28	RNA Gene	GC03P188688
WNT2B	Wnt Family Member 2B	Protein Coding	GC01P112466
KIF15	Kinesin Family Member 15	Protein Coding	GC03P046129
CYP2C9	Cytochrome P450 Family 2 Subfamily C Member 9	Protein Coding	GC10P094938
USP8	Ubiquitin Specific Peptidase 8	Protein Coding	GC15P050424
MIR328	MicroRNA 328	RNA Gene	GC16M067203
H3-3A	H3.3 Histone A	Protein Coding	GC01P226062
SNCA	Synuclein Alpha	Protein Coding	GC04M089724
GHET1	Gastric Carcinoma Proliferation Enhancing Transcript 1	RNA Gene	GC07P149165
ASPA	Aspartoacylase	Protein Coding	GC17P003472
KAT6B	Lysine Acetyltransferase 6B	Protein Coding	GC10P074857
ANTXR2	ANTXR Cell Adhesion Molecule 2	Protein Coding	GC04M079901
S100A9	S100 Calcium Binding Protein A9	Protein Coding	GC01P153357
MT-ND2	Mitochondrially Encoded NADH:Ubiquinone Oxidoreductase Core Subunit 2	Protein Coding	GCMTP004472
DYRK1A	Dual Specificity Tyrosine Phosphorylation Regulated Kinase 1A	Protein Coding	GC21P037365
MIR675	MicroRNA 675	RNA Gene	GC11M002514
CDH11	Cadherin 11	Protein Coding	GC16M064943
VRK1	VRK Serine/Threonine Kinase 1	Protein Coding	GC14P096797
SMAD1	SMAD Family Member 1	Protein Coding	GC04P145481
CDK7	Cyclin Dependent Kinase 7	Protein Coding	GC05P069321
MUSK	Muscle Associated Receptor Tyrosine Kinase	Protein Coding	GC09P110668
RAB23	RAB23, Member RAS Oncogene Family	Protein Coding	GC06M059491
TMEM67	Transmembrane Protein 67	Protein Coding	GC08P093754
KLHL7	Kelch Like Family Member 7	Protein Coding	GC07P023105
GZMB	Granzyme B	Protein Coding	GC14M024630
CANT1	Calcium Activated Nucleotidase 1	Protein Coding	GC17M078992
RINT1	RAD50 Interactor 1	Protein Coding	GC07P105532
XPO1	Exportin 1	Protein Coding	GC02M061445
CXCR3	C-X-C Motif Chemokine Receptor 3	Protein Coding	GC0XM071615
LNCRNA-ATB	LncRNA Activated By TGF-Beta	RNA Gene	GC14P030145
CUL7	Cullin 7	Protein Coding	GC06M043037
COL4A5	Collagen Type IV Alpha 5 Chain	Protein Coding	GC0XP108439
WDR62	WD Repeat Domain 62	Protein Coding	GC19P036054
BBC3	BCL2 Binding Component 3	Protein Coding	GC19M047220
XRCC4	X-Ray Repair Cross Complementing 4	Protein Coding	GC05P083077
PLCB1	Phospholipase C Beta 1	Protein Coding	GC20P008061
DSP	Desmoplakin	Protein Coding	GC06P007541
AGR2	Anterior Gradient 2, Protein Disulphide Isomerase Family Member	Protein Coding	GC07M016994
GTF2I	General Transcription Factor IIi	Protein Coding	GC07P074658
MDK	Midkine	Protein Coding	GC11P046380
MT-ATP6	Mitochondrially Encoded ATP Synthase Membrane Subunit 6	Protein Coding	GCMTP008531
TREX1	Three Prime Repair Exonuclease 1	Protein Coding	GC03P048613
TLR7	Toll Like Receptor 7	Protein Coding	GC0XP012867
TNC	Tenascin C	Protein Coding	GC09M115019
TACC3	Transforming Acidic Coiled-Coil Containing Protein 3	Protein Coding	GC04P001723
EFNA1	Ephrin A1	Protein Coding	GC01P155127
THAP1	THAP Domain Containing 1	Protein Coding	GC08M042836
PDX1	Pancreatic And Duodenal Homeobox 1	Protein Coding	GC13P027921
TIMELESS	Timeless Circadian Regulator	Protein Coding	GC12M056416
EYA1	EYA Transcriptional Coactivator And Phosphatase 1	Protein Coding	GC08M071210
SGSH	N-Sulfoglucosamine Sulfohydrolase	Protein Coding	GC17M080206
SPINT2	Serine Peptidase Inhibitor, Kunitz Type 2	Protein Coding	GC19P038244
LYN	LYN Proto-Oncogene, Src Family Tyrosine Kinase	Protein Coding	GC08P055879
F2R	Coagulation Factor II Thrombin Receptor	Protein Coding	GC05P076716
XAGE1A	X Antigen Family Member 1A	Protein Coding	GC0XP052496
HNF1A-AS1	HNF1A Antisense RNA 1	RNA Gene	GC12M121926
OGFR	Opioid Growth Factor Receptor	Protein Coding	GC20P062804
MLXIPL	MLX Interacting Protein Like	Protein Coding	GC07M073593
MYOG	Myogenin	Protein Coding	GC01M203083
ELF3	E74 Like ETS Transcription Factor 3	Protein Coding	GC01P202007
COX7B	Cytochrome C Oxidase Subunit 7B	Protein Coding	GC0XP077899
KRT13	Keratin 13	Protein Coding	GC17M041500
SDC1	Syndecan 1	Protein Coding	GC02M020200
SASH1	SAM And SH3 Domain Containing 1	Protein Coding	GC06P148193
NDUFAF2	NADH:Ubiquinone Oxidoreductase Complex Assembly Factor 2	Protein Coding	GC05P060945
COX5A	Cytochrome C Oxidase Subunit 5A	Protein Coding	GC15M074919
MRC2	Mannose Receptor C Type 2	Protein Coding	GC17P062627
H3C2	H3 Clustered Histone 2	Protein Coding	GC06M026032
APP	Amyloid Beta Precursor Protein	Protein Coding	GC21M025880
KIF14	Kinesin Family Member 14	Protein Coding	GC01M200551
MT-TL1	Mitochondrially Encoded TRNA-Leu (UUA/G) 1	RNA Gene	GCMTP003232
H19-ICR	H19/IGF2 Imprinting Control Region	Biological Region	GC11P002009
STX1A	Syntaxin 1A	Protein Coding	GC07M073700
DYSF	Dysferlin	Protein Coding	GC02P071453
SELENBP1	Selenium Binding Protein 1	Protein Coding	GC01M151364
STK4	Serine/Threonine Kinase 4	Protein Coding	GC20P044966
PTN	Pleiotrophin	Protein Coding	GC07M137227
AKR1C3	Aldo-Keto Reductase Family 1 Member C3	Protein Coding	GC10P005035
CHD4	Chromodomain Helicase DNA Binding Protein 4	Protein Coding	GC12M006570
PAFAH1B1	Platelet Activating Factor Acetylhydrolase 1b Regulatory Subunit 1	Protein Coding	GC17P002593
MKS1	MKS Transition Zone Complex Subunit 1	Protein Coding	GC17M058205
MIR361	MicroRNA 361	RNA Gene	GC0XM085903
FOXL2	Forkhead Box L2	Protein Coding	GC03M138944
TMC6	Transmembrane Channel Like 6	Protein Coding	GC17M078110
TLR5	Toll Like Receptor 5	Protein Coding	GC01M223554
DDC	Dopa Decarboxylase	Protein Coding	GC07M050458
MAF	MAF BZIP Transcription Factor	Protein Coding	GC16M079204
LHCGR	Luteinizing Hormone/Choriogonadotropin Receptor	Protein Coding	GC02M048686
NORAD	Non-Coding RNA Activated By DNA Damage	RNA Gene	GC20M036195
GAB1	GRB2 Associated Binding Protein 1	Protein Coding	GC04P143336
BNIP3	BCL2 Interacting Protein 3	Protein Coding	GC10M131966
CHST3	Carbohydrate Sulfotransferase 3	Protein Coding	GC10P071964
CD79A	CD79a Molecule	Protein Coding	GC19P041877
CUL3	Cullin 3	Protein Coding	GC02M224470
ADAM10	ADAM Metallopeptidase Domain 10	Protein Coding	GC15M058588
DDX41	DEAD-Box Helicase 41	Protein Coding	GC05M177511
TPD52	Tumor Protein D52	Protein Coding	GC08M079920
CD209	CD209 Molecule	Protein Coding	GC19M007739
SLC6A3	Solute Carrier Family 6 Member 3	Protein Coding	GC05M001392
BAZ1B	Bromodomain Adjacent To Zinc Finger Domain 1B	Protein Coding	GC07M073440
ALOX12	Arachidonate 12-Lipoxygenase, 12S Type	Protein Coding	GC17P006995
IL6ST	Interleukin 6 Cytokine Family Signal Transducer	Protein Coding	GC05M055935
ITGA2	Integrin Subunit Alpha 2	Protein Coding	GC05P052989
NOTCH4	Notch Receptor 4	Protein Coding	GC06M059096
PRDM16	PR/SET Domain 16	Protein Coding	GC01P003209
PUF60	Poly(U) Binding Splicing Factor 60	Protein Coding	GC08M143816
PPARGC1A	PPARG Coactivator 1 Alpha	Protein Coding	GC04M023755
CYP3A5	Cytochrome P450 Family 3 Subfamily A Member 5	Protein Coding	GC07M099648
COL4A1	Collagen Type IV Alpha 1 Chain	Protein Coding	GC13M110148
ELP4	Elongator Acetyltransferase Complex Subunit 4	Protein Coding	GC11P031509
ATRIP-TREX1	ATRIP-TREX1 Readthrough	RNA Gene	GC03P048606
CIITA	Class II Major Histocompatibility Complex Transactivator	Protein Coding	GC16P010879
LINC00673	Long Intergenic Non-Protein Coding RNA 673	RNA Gene	GC17M072290
SCN8A	Sodium Voltage-Gated Channel Alpha Subunit 8	Protein Coding	GC12P051590
MIR563	MicroRNA 563	RNA Gene	GC03P015873
CHI3L1	Chitinase 3 Like 1	Protein Coding	GC01M203148
MIR542	MicroRNA 542	RNA Gene	GC0XM134638
POR	Cytochrome P450 Oxidoreductase	Protein Coding	GC07P075899
PAX2	Paired Box 2	Protein Coding	GC10P100735
DACT1	Dishevelled Binding Antagonist Of Beta Catenin 1	Protein Coding	GC14P058633
B4GALT7	Beta-1,4-Galactosyltransferase 7	Protein Coding	GC05P177600
TNNI2	Troponin I2, Fast Skeletal Type	Protein Coding	GC11P001839
RERE	Arginine-Glutamic Acid Dipeptide Repeats	Protein Coding	GC01M008364
EFEMP1	EGF Containing Fibulin Extracellular Matrix Protein 1	Protein Coding	GC02M055865
THRB	Thyroid Hormone Receptor Beta	Protein Coding	GC03M024117
FTO	FTO Alpha-Ketoglutarate Dependent Dioxygenase	Protein Coding	GC16P053764
SPRED1	Sprouty Related EVH1 Domain Containing 1	Protein Coding	GC15P038252
RHOB	Ras Homolog Family Member B	Protein Coding	GC02P020447
GRIN2B	Glutamate Ionotropic Receptor NMDA Type Subunit 2B	Protein Coding	GC12M013437
ATP1A2	ATPase Na+/K+ Transporting Subunit Alpha 2	Protein Coding	GC01P160115
WWTR1	WW Domain Containing Transcription Regulator 1	Protein Coding	GC03M149517
MIRLET7F1	MicroRNA Let-7f-1	RNA Gene	GC09P094232
PER1	Period Circadian Regulator 1	Protein Coding	GC17M009969
DYNC2H1	Dynein Cytoplasmic 2 Heavy Chain 1	Protein Coding	GC11P103109
IGFBP7	Insulin Like Growth Factor Binding Protein 7	Protein Coding	GC04M057030
TBX4	T-Box Transcription Factor 4	Protein Coding	GC17P061451
TCF12	Transcription Factor 12	Protein Coding	GC15P056918
CLPTM1L	CLPTM1 Like	Protein Coding	GC05M001317
MELK	Maternal Embryonic Leucine Zipper Kinase	Protein Coding	GC09P036572
HSPA1A	Heat Shock Protein Family A (Hsp70) Member 1A	Protein Coding	GC06P073408
SAA1	Serum Amyloid A1	Protein Coding	GC11P018410
DDR1	Discoidin Domain Receptor Tyrosine Kinase 1	Protein Coding	GC06P073365
AIMP2	Aminoacyl TRNA Synthetase Complex Interacting Multifunctional Protein 2	Protein Coding	GC07P006016
TGM6	Transglutaminase 6	Protein Coding	GC20P002380
CEP63	Centrosomal Protein 63	Protein Coding	GC03P134485
CXCR1	C-X-C Motif Chemokine Receptor 1	Protein Coding	GC02M218162
HBB	Hemoglobin Subunit Beta	Protein Coding	GC11M006122
FGA	Fibrinogen Alpha Chain	Protein Coding	GC04M154583
ADAM9	ADAM Metallopeptidase Domain 9	Protein Coding	GC08P038996
SNHG15	Small Nucleolar RNA Host Gene 15	RNA Gene	GC07M044983
SHMT1	Serine Hydroxymethyltransferase 1	Protein Coding	GC17M024168
CENPF	Centromere Protein F	Protein Coding	GC01P214603
MCM3	Minichromosome Maintenance Complex Component 3	Protein Coding	GC06M052264
GPR68	G Protein-Coupled Receptor 68	Protein Coding	GC14M091232
OFD1	OFD1 Centriole And Centriolar Satellite Protein	Protein Coding	GC0XP013734
MIR590	MicroRNA 590	RNA Gene	GC07P074191
TCF7	Transcription Factor 7	Protein Coding	GC05P134114
ANPEP	Alanyl Aminopeptidase, Membrane	Protein Coding	GC15M089784
CCL20	C-C Motif Chemokine Ligand 20	Protein Coding	GC02P227832
EEF1A1	Eukaryotic Translation Elongation Factor 1 Alpha 1	Protein Coding	GC06M073515
NOVA1	NOVA Alternative Splicing Regulator 1	Protein Coding	GC14M026443
MIR134	MicroRNA 134	RNA Gene	GC14P108609
SPEN	Spen Family Transcriptional Repressor	Protein Coding	GC01P015848
PRPF8	Pre-MRNA Processing Factor 8	Protein Coding	GC17M001650
PGAP3	Post-GPI Attachment To Proteins Phospholipase 3	Protein Coding	GC17M040489
MSX1	Msh Homeobox 1	Protein Coding	GC04P004861
PIK3CB	Phosphatidylinositol-4,5-Bisphosphate 3-Kinase Catalytic Subunit Beta	Protein Coding	GC03M138652
RAB25	RAB25, Member RAS Oncogene Family	Protein Coding	GC01P156061
MN1	MN1 Proto-Oncogene, Transcriptional Regulator	Protein Coding	GC22M027748
MIR130B	MicroRNA 130b	RNA Gene	GC22P032907
TACSTD2	Tumor Associated Calcium Signal Transducer 2	Protein Coding	GC01M058575
PRRT2	Proline Rich Transmembrane Protein 2	Protein Coding	GC16P029811
VIP	Vasoactive Intestinal Peptide	Protein Coding	GC06P152750
DCLK1	Doublecortin Like Kinase 1	Protein Coding	GC13M035768
SNHG12	Small Nucleolar RNA Host Gene 12	RNA Gene	GC01M028578
SLPI	Secretory Leukocyte Peptidase Inhibitor	Protein Coding	GC20M045252
APOA1	Apolipoprotein A1	Protein Coding	GC11M116835
USH2A	Usherin	Protein Coding	GC01M215622
CDC25B	Cell Division Cycle 25B	Protein Coding	GC20P003805
ERF	ETS2 Repressor Factor	Protein Coding	GC19M042247
TNFRSF6B	TNF Receptor Superfamily Member 6b	Protein Coding	GC20P063696
IKBKG	Inhibitor Of Nuclear Factor Kappa B Kinase Regulatory Subunit Gamma	Protein Coding	GC0XP154541
CRKL	CRK Like Proto-Oncogene, Adaptor Protein	Protein Coding	GC22P020917
ACTG1	Actin Gamma 1	Protein Coding	GC17M081509
CXCL10	C-X-C Motif Chemokine Ligand 10	Protein Coding	GC04M076021

## Sheet: DisGeNET
Disease type	Disease_id	Gene symbol	Gene_id	Gene name
Head and Neck Carcinoma	C3887461	PIK3CA	5290	phosphatidylinositol-4,5-bisphosphate 3-kinase catalytic subunit alpha
Head and Neck Carcinoma	C3887461	PIK3CB	5291	phosphatidylinositol-4,5-bisphosphate 3-kinase catalytic subunit beta
Head and Neck Carcinoma	C3887461	TP53	7157	tumor protein p53
Head and Neck Carcinoma	C3887461	EGFR	1956	epidermal growth factor receptor
Head and Neck Carcinoma	C3887461	ERBB2	2064	erb-b2 receptor tyrosine kinase 2
Head and Neck Carcinoma	C3887461	ERBB3	2065	erb-b2 receptor tyrosine kinase 3
Head and Neck Carcinoma	C3887461	CDC73	79577	cell division cycle 73
Head and Neck Carcinoma	C3887461	FGFR1	2260	fibroblast growth factor receptor 1
Head and Neck Carcinoma	C3887461	FGFR2	2263	fibroblast growth factor receptor 2
Head and Neck Carcinoma	C3887461	CYLD	1540	CYLD lysine 63 deubiquitinase
Head and Neck Carcinoma	C3887461	GSTM1	2944	glutathione S-transferase mu 1
Head and Neck Carcinoma	C3887461	CD274	29126	CD274 molecule
Head and Neck Carcinoma	C3887461	STAT3	6774	signal transducer and activator of transcription 3
Head and Neck Carcinoma	C3887461	VEGFA	7422	vascular endothelial growth factor A
Head and Neck Carcinoma	C3887461	BCL2	596	BCL2 apoptosis regulator
Head and Neck Carcinoma	C3887461	CCND1	595	cyclin D1
Head and Neck Carcinoma	C3887461	ERCC2	2068	ERCC excision repair 2, TFIIH core complex helicase subunit
Head and Neck Carcinoma	C3887461	SMUG1	23583	single-strand-selective monofunctional uracil-DNA glycosylase 1
Head and Neck Carcinoma	C3887461	PTGS2	5743	prostaglandin-endoperoxide synthase 2
Head and Neck Carcinoma	C3887461	IL6	3569	interleukin 6
Head and Neck Carcinoma	C3887461	HPGDS	27306	hematopoietic prostaglandin D synthase
Head and Neck Carcinoma	C3887461	CD44	960	CD44 molecule (Indian blood group)
Head and Neck Carcinoma	C3887461	CDKN2A	1029	cyclin dependent kinase inhibitor 2A
Head and Neck Carcinoma	C3887461	ALDH2	217	aldehyde dehydrogenase 2 family member
Head and Neck Carcinoma	C3887461	XRCC1	7515	X-ray repair cross complementing 1
Head and Neck Carcinoma	C3887461	H3P10	115482713	H3 histone pseudogene 10
Head and Neck Carcinoma	C3887461	GSTP1	2950	glutathione S-transferase pi 1
Head and Neck Carcinoma	C3887461	CYP1A1	1543	cytochrome P450 family 1 subfamily A member 1
Head and Neck Carcinoma	C3887461	GSTT1	2952	glutathione S-transferase theta 1
Head and Neck Carcinoma	C3887461	PIK3CD	5293	phosphatidylinositol-4,5-bisphosphate 3-kinase catalytic subunit delta
Head and Neck Carcinoma	C3887461	PIK3CG	5294	phosphatidylinositol-4,5-bisphosphate 3-kinase catalytic subunit gamma
Head and Neck Carcinoma	C3887461	IL2	3558	interleukin 2
Head and Neck Carcinoma	C3887461	CYP2E1	1571	cytochrome P450 family 2 subfamily E member 1
Head and Neck Carcinoma	C3887461	AKT1	207	AKT serine/threonine kinase 1
Head and Neck Carcinoma	C3887461	ERCC1	2067	ERCC excision repair 1, endonuclease non-catalytic subunit
Head and Neck Carcinoma	C3887461	NFE2L2	4780	nuclear factor, erythroid 2 like 2
Head and Neck Carcinoma	C3887461	ADH1B	125	alcohol dehydrogenase 1B (class I), beta polypeptide
Head and Neck Carcinoma	C3887461	CTNNB1	1499	catenin beta 1
Head and Neck Carcinoma	C3887461	MMP2	4313	matrix metallopeptidase 2
Head and Neck Carcinoma	C3887461	MMP9	4318	matrix metallopeptidase 9
Head and Neck Carcinoma	C3887461	OGG1	4968	8-oxoguanine DNA glycosylase
Head and Neck Carcinoma	C3887461	TNF	7124	tumor necrosis factor
Head and Neck Carcinoma	C3887461	RAD51	5888	RAD51 recombinase
Head and Neck Carcinoma	C3887461	MCL1	4170	MCL1 apoptosis regulator, BCL2 family member
Head and Neck Carcinoma	C3887461	EGF	1950	epidermal growth factor
Head and Neck Carcinoma	C3887461	NAT2	10	N-acetyltransferase 2
Head and Neck Carcinoma	C3887461	GABPA	2551	GA binding protein transcription factor subunit alpha
Head and Neck Carcinoma	C3887461	MTHFR	4524	methylenetetrahydrofolate reductase
Head and Neck Carcinoma	C3887461	GSTK1	373156	glutathione S-transferase kappa 1
Head and Neck Carcinoma	C3887461	HIF1A	3091	hypoxia inducible factor 1 subunit alpha
Head and Neck Carcinoma	C3887461	SLCO6A1	133482	solute carrier organic anion transporter family member 6A1
Head and Neck Carcinoma	C3887461	MDM2	4193	MDM2 proto-oncogene
Head and Neck Carcinoma	C3887461	MUL1	79594	mitochondrial E3 ubiquitin protein ligase 1
Head and Neck Carcinoma	C3887461	HAVCR2	84868	hepatitis A virus cellular receptor 2
Head and Neck Carcinoma	C3887461	ABCB1	5243	ATP binding cassette subfamily B member 1
Head and Neck Carcinoma	C3887461	ADH1C	126	alcohol dehydrogenase 1C (class I), gamma polypeptide
Head and Neck Carcinoma	C3887461	CXCL12	6387	C-X-C motif chemokine ligand 12
Head and Neck Carcinoma	C3887461	IGF1	3479	insulin like growth factor 1
Head and Neck Carcinoma	C3887461	CDKN1A	1026	cyclin dependent kinase inhibitor 1A
Head and Neck Carcinoma	C3887461	CYP2D6	1565	cytochrome P450 family 2 subfamily D member 6
Head and Neck Carcinoma	C3887461	XRCC3	7517	X-ray repair cross complementing 3
Head and Neck Carcinoma	C3887461	MIR146A	406938	microRNA 146a
Head and Neck Carcinoma	C3887461	PTEN	5728	phosphatase and tensin homolog
Head and Neck Carcinoma	C3887461	HPSE	10855	heparanase
Head and Neck Carcinoma	C3887461	CTLA4	1493	cytotoxic T-lymphocyte associated protein 4
Head and Neck Carcinoma	C3887461	SOX2	6657	SRY-box transcription factor 2
Head and Neck Carcinoma	C3887461	EIF4E	1977	eukaryotic translation initiation factor 4E
Head and Neck Carcinoma	C3887461	CYP1B1	1545	cytochrome P450 family 1 subfamily B member 1
Head and Neck Carcinoma	C3887461	CASP8	841	caspase 8
Head and Neck Carcinoma	C3887461	SLC6A8	6535	solute carrier family 6 member 8
Head and Neck Carcinoma	C3887461	CALR	811	calreticulin
Head and Neck Carcinoma	C3887461	FASLG	356	Fas ligand
Head and Neck Carcinoma	C3887461	BMI1	648	BMI1 proto-oncogene, polycomb ring finger
Head and Neck Carcinoma	C3887461	EPHX1	2052	epoxide hydrolase 1
Head and Neck Carcinoma	C3887461	MAPK1	5594	mitogen-activated protein kinase 1
Head and Neck Carcinoma	C3887461	SLC12A9	56996	solute carrier family 12 member 9
Head and Neck Carcinoma	C3887461	POSTN	10631	periostin
Head and Neck Carcinoma	C3887461	COX2	4513	cytochrome c oxidase subunit II
Head and Neck Carcinoma	C3887461	NBN	4683	nibrin
Head and Neck Carcinoma	C3887461	MTCO2P12	107075310	MT-CO2 pseudogene 12
Head and Neck Carcinoma	C3887461	CXCR4	7852	C-X-C motif chemokine receptor 4
Head and Neck Carcinoma	C3887461	SERPINE1	5054	serpin family E member 1
Head and Neck Carcinoma	C3887461	PDCD1	5133	programmed cell death 1
Head and Neck Carcinoma	C3887461	MAPK8	5599	mitogen-activated protein kinase 8
Head and Neck Carcinoma	C3887461	MMP8	4317	matrix metallopeptidase 8
Head and Neck Carcinoma	C3887461	HRAS	3265	HRas proto-oncogene, GTPase
Head and Neck Carcinoma	C3887461	CALCR	799	calcitonin receptor
Head and Neck Carcinoma	C3887461	TLR4	7099	toll like receptor 4
Head and Neck Carcinoma	C3887461	WEE1	7465	WEE1 G2 checkpoint kinase
Head and Neck Carcinoma	C3887461	ALB	213	albumin
Head and Neck Carcinoma	C3887461	HSPA5	3309	heat shock protein family A (Hsp70) member 5
Head and Neck Carcinoma	C3887461	FCGR3A	2214	Fc fragment of IgG receptor IIIa
Head and Neck Carcinoma	C3887461	ING1	3621	inhibitor of growth family member 1
Head and Neck Carcinoma	C3887461	GALR1	2587	galanin receptor 1
Head and Neck Carcinoma	C3887461	GSTM2	2946	glutathione S-transferase mu 2
Head and Neck Carcinoma	C3887461	TGFA	7039	transforming growth factor alpha
Head and Neck Carcinoma	C3887461	STAT1	6772	signal transducer and activator of transcription 1
Head and Neck Carcinoma	C3887461	ANO1	55107	anoctamin 1
Head and Neck Carcinoma	C3887461	BRCA2	675	BRCA2 DNA repair associated
Head and Neck Carcinoma	C3887461	BBC3	27113	BCL2 binding component 3
Head and Neck Carcinoma	C3887461	CASP3	836	caspase 3
Head and Neck Carcinoma	C3887461	CA9	768	carbonic anhydrase 9
Head and Neck Carcinoma	C3887461	EZH2	2146	enhancer of zeste 2 polycomb repressive complex 2 subunit
Head and Neck Carcinoma	C3887461	ADAM17	6868	ADAM metallopeptidase domain 17
Head and Neck Carcinoma	C3887461	EPHB1	2047	EPH receptor B1
Head and Neck Carcinoma	C3887461	XIAP	331	X-linked inhibitor of apoptosis
Head and Neck Carcinoma	C3887461	ELK3	2004	ETS transcription factor ELK3
Head and Neck Carcinoma	C3887461	APEX1	328	apurinic/apyrimidinic endodeoxyribonuclease 1
Head and Neck Carcinoma	C3887461	FHIT	2272	fragile histidine triad diadenosine triphosphatase
Head and Neck Carcinoma	C3887461	TGFB1	7040	transforming growth factor beta 1
Head and Neck Carcinoma	C3887461	IL10	3586	interleukin 10
Head and Neck Carcinoma	C3887461	HLA-A	3105	major histocompatibility complex, class I, A
Head and Neck Carcinoma	C3887461	ALDH1A1	216	aldehyde dehydrogenase 1 family member A1
Head and Neck Carcinoma	C3887461	IL4R	3566	interleukin 4 receptor
Head and Neck Carcinoma	C3887461	DNMT3B	1789	DNA methyltransferase 3 beta
Head and Neck Carcinoma	C3887461	ING3	54556	inhibitor of growth family member 3
Head and Neck Carcinoma	C3887461	TNFSF10	8743	TNF superfamily member 10
Head and Neck Carcinoma	C3887461	SLC2A1	6513	solute carrier family 2 member 1
Head and Neck Carcinoma	C3887461	ATM	472	ATM serine/threonine kinase
Head and Neck Carcinoma	C3887461	MIR21	406991	microRNA 21
Head and Neck Carcinoma	C3887461	SMAD4	4089	SMAD family member 4
Head and Neck Carcinoma	C3887461	NAT1	9	N-acetyltransferase 1
Head and Neck Carcinoma	C3887461	MET	4233	MET proto-oncogene, receptor tyrosine kinase
Head and Neck Carcinoma	C3887461	MMP1	4312	matrix metallopeptidase 1
Head and Neck Carcinoma	C3887461	MMP3	4314	matrix metallopeptidase 3
Head and Neck Carcinoma	C3887461	LOC107987479	107987479	cytochrome P450 2D6
Head and Neck Carcinoma	C3887461	NOTCH1	4851	notch receptor 1
Head and Neck Carcinoma	C3887461	SERPINB2	5055	serpin family B member 2
Head and Neck Carcinoma	C3887461	GAL	51083	galanin and GMAP prepropeptide
Head and Neck Carcinoma	C3887461	AKR1A1	10327	aldo-keto reductase family 1 member A1
Head and Neck Carcinoma	C3887461	CDKN1B	1027	cyclin dependent kinase inhibitor 1B
Head and Neck Carcinoma	C3887461	NLRP2	55655	NLR family pyrin domain containing 2
Head and Neck Carcinoma	C3887461	UGT1A7	54577	UDP glucuronosyltransferase family 1 member A7
Head and Neck Carcinoma	C3887461	DNAJB7	150353	DnaJ heat shock protein family (Hsp40) member B7
Head and Neck Carcinoma	C3887461	ZNF331	55422	zinc finger protein 331
Head and Neck Carcinoma	C3887461	RITA1	84934	RBPJ interacting and tubulin associated 1
Head and Neck Carcinoma	C3887461	SPP1	6696	secreted phosphoprotein 1
Head and Neck Carcinoma	C3887461	SLC6A2	6530	solute carrier family 6 member 2
Head and Neck Carcinoma	C3887461	RUNX3	864	RUNX family transcription factor 3
Head and Neck Carcinoma	C3887461	ANXA1	301	annexin A1
Head and Neck Carcinoma	C3887461	SOX11	6664	SRY-box transcription factor 11
Head and Neck Carcinoma	C3887461	AGRP	181	agouti related neuropeptide
Head and Neck Carcinoma	C3887461	MIR363	574031	microRNA 363
Head and Neck Carcinoma	C3887461	HGF	3082	hepatocyte growth factor
Head and Neck Carcinoma	C3887461	TRBV20OR9-2	6962	T cell receptor beta variable 20/OR9-2 (non-functional)
Head and Neck Carcinoma	C3887461	GCLC	2729	glutamate-cysteine ligase catalytic subunit
Head and Neck Carcinoma	C3887461	NT5E	4907	5'-nucleotidase ecto
Head and Neck Carcinoma	C3887461	HK2	3099	hexokinase 2
Head and Neck Carcinoma	C3887461	NPC1	4864	NPC intracellular cholesterol transporter 1
Head and Neck Carcinoma	C3887461	STAT5A	6776	signal transducer and activator of transcription 5A
Head and Neck Carcinoma	C3887461	TLR3	7098	toll like receptor 3
Head and Neck Carcinoma	C3887461	TIMP3	7078	TIMP metallopeptidase inhibitor 3
Head and Neck Carcinoma	C3887461	HP	3240	haptoglobin
Head and Neck Carcinoma	C3887461	GZMB	3002	granzyme B
Head and Neck Carcinoma	C3887461	PRKN	5071	parkin RBR E3 ubiquitin protein ligase
Head and Neck Carcinoma	C3887461	SPARC	6678	secreted protein acidic and cysteine rich
Head and Neck Carcinoma	C3887461	UGCG	7357	UDP-glucose ceramide glucosyltransferase
Head and Neck Carcinoma	C3887461	ITGB1	3688	integrin subunit beta 1
Head and Neck Carcinoma	C3887461	TYMS	7298	thymidylate synthetase
Head and Neck Carcinoma	C3887461	POU5F1	5460	POU class 5 homeobox 1
Head and Neck Carcinoma	C3887461	TXN	7295	thioredoxin
Head and Neck Carcinoma	C3887461	TRPM7	54822	transient receptor potential cation channel subfamily M member 7
Head and Neck Carcinoma	C3887461	MAGED4	728239	MAGE family member D4
Head and Neck Carcinoma	C3887461	PKM	5315	pyruvate kinase M1/2
Head and Neck Carcinoma	C3887461	AVP	551	arginine vasopressin
Head and Neck Carcinoma	C3887461	IL18	3606	interleukin 18
Head and Neck Carcinoma	C3887461	CD82	3732	CD82 molecule
Head and Neck Carcinoma	C3887461	ISG20	3669	interferon stimulated exonuclease gene 20
Head and Neck Carcinoma	C3887461	MAPK6	5597	mitogen-activated protein kinase 6
Head and Neck Carcinoma	C3887461	LINC00328	51152	long intergenic non-protein coding RNA 328
Head and Neck Carcinoma	C3887461	ING4	51147	inhibitor of growth family member 4
Head and Neck Carcinoma	C3887461	STK11	6794	serine/threonine kinase 11
Head and Neck Carcinoma	C3887461	RARB	5915	retinoic acid receptor beta
Head and Neck Carcinoma	C3887461	MUTYH	4595	mutY DNA glycosylase
Head and Neck Carcinoma	C3887461	IL13RA2	3598	interleukin 13 receptor subunit alpha 2
Head and Neck Carcinoma	C3887461	MIR205	406988	microRNA 205
Head and Neck Carcinoma	C3887461	MIR196A1	406972	microRNA 196a-1
Head and Neck Carcinoma	C3887461	SELP	6403	selectin P
Head and Neck Carcinoma	C3887461	POU5F1P3	642559	POU class 5 homeobox 1 pseudogene 3
Head and Neck Carcinoma	C3887461	POU5F1P4	645682	POU class 5 homeobox 1 pseudogene 4
Head and Neck Carcinoma	C3887461	IL1B	3553	interleukin 1 beta
Head and Neck Carcinoma	C3887461	MIRLET7D	406886	microRNA let-7d
Head and Neck Carcinoma	C3887461	SKP2	6502	S-phase kinase associated protein 2
Head and Neck Carcinoma	C3887461	IL13	3596	interleukin 13
Head and Neck Carcinoma	C3887461	LINC01194	404663	long intergenic non-protein coding RNA 1194
Head and Neck Carcinoma	C3887461	IL2RA	3559	interleukin 2 receptor subunit alpha
Head and Neck Carcinoma	C3887461	KRT19	3880	keratin 19
Head and Neck Carcinoma	C3887461	IL4	3565	interleukin 4
Head and Neck Carcinoma	C3887461	SRC	6714	SRC proto-oncogene, non-receptor tyrosine kinase
Head and Neck Carcinoma	C3887461	SLPI	6590	secretory leukocyte peptidase inhibitor
Head and Neck Carcinoma	C3887461	KRAS	3845	KRAS proto-oncogene, GTPase
Head and Neck Carcinoma	C3887461	IGF2	3481	insulin like growth factor 2
Head and Neck Carcinoma	C3887461	MSH2	4436	mutS homolog 2
Head and Neck Carcinoma	C3887461	STAT5B	6777	signal transducer and activator of transcription 5B
Head and Neck Carcinoma	C3887461	BIRC3	330	baculoviral IAP repeat containing 3
Head and Neck Carcinoma	C3887461	KISS1	3814	KiSS-1 metastasis suppressor
Head and Neck Carcinoma	C3887461	HSPA4	3308	heat shock protein family A (Hsp70) member 4
Head and Neck Carcinoma	C3887461	MLH1	4292	mutL homolog 1
Head and Neck Carcinoma	C3887461	ASAH1	427	N-acylsphingosine amidohydrolase 1
Head and Neck Carcinoma	C3887461	MGMT	4255	O-6-methylguanine-DNA methyltransferase
Head and Neck Carcinoma	C3887461	ROS1	6098	ROS proto-oncogene 1, receptor tyrosine kinase
Head and Neck Carcinoma	C3887461	SOD2	6648	superoxide dismutase 2
Head and Neck Carcinoma	C3887461	MAGEA1	4100	MAGE family member A1
Head and Neck Carcinoma	C3887461	HSP90AA1	3320	heat shock protein 90 alpha family class A member 1
Head and Neck Carcinoma	C3887461	SOAT1	6646	sterol O-acyltransferase 1
Head and Neck Carcinoma	C3887461	S100A4	6275	S100 calcium binding protein A4
Head and Neck Carcinoma	C3887461	TACSTD2	4070	tumor associated calcium signal transducer 2
Head and Neck Carcinoma	C3887461	MAPK12	6300	mitogen-activated protein kinase 12
Head and Neck Carcinoma	C3887461	CXCL8	3576	C-X-C motif chemokine ligand 8
Head and Neck Carcinoma	C3887461	ARTN	9048	artemin
Head and Neck Carcinoma	C3887461	DPYD	1806	dihydropyrimidine dehydrogenase
Head and Neck Carcinoma	C3887461	DSG1	1828	desmoglein 1
Head and Neck Carcinoma	C3887461	GDF15	9518	growth differentiation factor 15
Head and Neck Carcinoma	C3887461	E2F1	1869	E2F transcription factor 1
Head and Neck Carcinoma	C3887461	EIF4EBP1	1978	eukaryotic translation initiation factor 4E binding protein 1
Head and Neck Carcinoma	C3887461	ELAVL2	1993	ELAV like RNA binding protein 2
Head and Neck Carcinoma	C3887461	AHSA1	10598	activator of HSP90 ATPase activity 1
Head and Neck Carcinoma	C3887461	MAGED4B	81557	MAGE family member D4B
Head and Neck Carcinoma	C3887461	SEMA4D	10507	semaphorin 4D
Head and Neck Carcinoma	C3887461	DNMT1	1786	DNA methyltransferase 1
Head and Neck Carcinoma	C3887461	PPP1R2C	80316	PPP1R2C family member C
Head and Neck Carcinoma	C3887461	FANCD2	2177	FA complementation group D2
Head and Neck Carcinoma	C3887461	CDK2	1017	cyclin dependent kinase 2
Head and Neck Carcinoma	C3887461	FAT1	2195	FAT atypical cadherin 1
Head and Neck Carcinoma	C3887461	FCGR2A	2212	Fc fragment of IgG receptor IIa
Head and Neck Carcinoma	C3887461	FGFR4	2264	fibroblast growth factor receptor 4
Head and Neck Carcinoma	C3887461	ABCG2	9429	ATP binding cassette subfamily G member 2 (Junior blood group)
Head and Neck Carcinoma	C3887461	GRAP2	9402	GRB2 related adaptor protein 2
Head and Neck Carcinoma	C3887461	GALR2	8811	galanin receptor 2
Head and Neck Carcinoma	C3887461	CRK	1398	CRK proto-oncogene, adaptor protein
Head and Neck Carcinoma	C3887461	TNFRSF10B	8795	TNF receptor superfamily member 10b
Head and Neck Carcinoma	C3887461	MAPK14	1432	mitogen-activated protein kinase 14
Head and Neck Carcinoma	C3887461	PIWIL1	9271	piwi like RNA-mediated gene silencing 1
Head and Neck Carcinoma	C3887461	CSF2	1437	colony stimulating factor 2
Head and Neck Carcinoma	C3887461	CHEK1	1111	checkpoint kinase 1
Head and Neck Carcinoma	C3887461	TP63	8626	tumor protein p63
Head and Neck Carcinoma	C3887461	CYP2A13	1553	cytochrome P450 family 2 subfamily A member 13
Head and Neck Carcinoma	C3887461	LILRB1	10859	leukocyte immunoglobulin like receptor B1
Head and Neck Carcinoma	C3887461	CYP2B6	1555	cytochrome P450 family 2 subfamily B member 6
Head and Neck Carcinoma	C3887461	ACVRL1	94	activin A receptor like type 1
Head and Neck Carcinoma	C3887461	LY6D	8581	lymphocyte antigen 6 family member D
Head and Neck Carcinoma	C3887461	CBLL2	158506	Cbl proto-oncogene like 2
Head and Neck Carcinoma	C3887461	DDIT3	1649	DNA damage inducible transcript 3
Head and Neck Carcinoma	C3887461	NQO1	1728	NAD(P)H quinone dehydrogenase 1
Head and Neck Carcinoma	C3887461	FOXO3	2309	forkhead box O3
Head and Neck Carcinoma	C3887461	CDH11	1009	cadherin 11
Head and Neck Carcinoma	C3887461	RNF19A	25897	ring finger protein 19A, RBR E3 ubiquitin protein ligase
Head and Neck Carcinoma	C3887461	SEC14L2	23541	SEC14 like lipid binding 2
Head and Neck Carcinoma	C3887461	COMMD3-BMI1	100532731	COMMD3-BMI1 readthrough
Head and Neck Carcinoma	C3887461	TBC1D9	23158	TBC1 domain family member 9
Head and Neck Carcinoma	C3887461	SH3BP4	23677	SH3 domain binding protein 4
Head and Neck Carcinoma	C3887461	ZFP36	7538	ZFP36 ring finger protein
Head and Neck Carcinoma	C3887461	CDH1	999	cadherin 1
Head and Neck Carcinoma	C3887461	MTOR	2475	mechanistic target of rapamycin kinase
Head and Neck Carcinoma	C3887461	DEK	7913	DEK proto-oncogene
Head and Neck Carcinoma	C3887461	ERCC3	2071	ERCC excision repair 3, TFIIH core complex helicase subunit
Head and Neck Carcinoma	C3887461	AIMP2	7965	aminoacyl tRNA synthetase complex interacting multifunctional protein 2
Head and Neck Carcinoma	C3887461	POLDIP2	26073	DNA polymerase delta interacting protein 2
Head and Neck Carcinoma	C3887461	XPC	7508	XPC complex subunit, DNA damage recognition and repair factor
Head and Neck Carcinoma	C3887461	RASA2	5922	RAS p21 protein activator 2
Head and Neck Carcinoma	C3887461	TRIP13	9319	thyroid hormone receptor interactor 13
Head and Neck Carcinoma	C3887461	UBE2Q2	92912	ubiquitin conjugating enzyme E2 Q2
Head and Neck Carcinoma	C3887461	PPP1R1A	5502	protein phosphatase 1 regulatory inhibitor subunit 1A
Head and Neck Carcinoma	C3887461	PPP1R12C	54776	protein phosphatase 1 regulatory subunit 12C
Head and Neck Carcinoma	C3887461	TET2	54790	tet methylcytosine dioxygenase 2
Head and Neck Carcinoma	C3887461	RB1	5925	RB transcriptional corepressor 1
Head and Neck Carcinoma	C3887461	RBL1	5933	RB transcriptional corepressor like 1
Head and Neck Carcinoma	C3887461	UGT1A1	54658	UDP glucuronosyltransferase family 1 member A1
Head and Neck Carcinoma	C3887461	RAD17	5884	RAD17 checkpoint clamp loader component
Head and Neck Carcinoma	C3887461	PPIG	9360	peptidylprolyl isomerase G
Head and Neck Carcinoma	C3887461	RARS1	5917	arginyl-tRNA synthetase 1
Head and Neck Carcinoma	C3887461	IQSEC1	9922	IQ motif and Sec7 domain ArfGEF 1
Head and Neck Carcinoma	C3887461	COX5A	9377	cytochrome c oxidase subunit 5A
Head and Neck Carcinoma	C3887461	SLC23A2	9962	solute carrier family 23 member 2
Head and Neck Carcinoma	C3887461	RAD51C	5889	RAD51 paralog C
Head and Neck Carcinoma	C3887461	CKMT1A	548596	creatine kinase, mitochondrial 1A
Head and Neck Carcinoma	C3887461	MOK	5891	MOK protein kinase
Head and Neck Carcinoma	C3887461	RAD52	5893	RAD52 homolog, DNA repair protein
Head and Neck Carcinoma	C3887461	LONP1	9361	lon peptidase 1, mitochondrial
Head and Neck Carcinoma	C3887461	NSD3	54904	nuclear receptor binding SET domain protein 3
Head and Neck Carcinoma	C3887461	NUAK1	9891	NUAK family kinase 1
Head and Neck Carcinoma	C3887461	RBX1	9978	ring-box 1
Head and Neck Carcinoma	C3887461	MAP3K13	9175	mitogen-activated protein kinase kinase kinase 13
Head and Neck Carcinoma	C3887461	RFC1	5981	replication factor C subunit 1
Head and Neck Carcinoma	C3887461	EXO1	9156	exonuclease 1
Head and Neck Carcinoma	C3887461	ACTB	60	actin beta
Head and Neck Carcinoma	C3887461	P2RX6	9127	purinergic receptor P2X 6
Head and Neck Carcinoma	C3887461	HPSE2	60495	heparanase 2 (inactive)
Head and Neck Carcinoma	C3887461	ROBO1	6091	roundabout guidance receptor 1
Head and Neck Carcinoma	C3887461	RORA	6095	RAR related orphan receptor A
Head and Neck Carcinoma	C3887461	SOCS3	9021	suppressor of cytokine signaling 3
Head and Neck Carcinoma	C3887461	F2RL3	9002	F2R like thrombin or trypsin receptor 3
Head and Neck Carcinoma	C3887461	SELENBP1	8991	selenium binding protein 1
Head and Neck Carcinoma	C3887461	BCL2L1	598	BCL2 like 1
Head and Neck Carcinoma	C3887461	RELB	5971	RELB proto-oncogene, NF-kB subunit
Head and Neck Carcinoma	C3887461	CD247	919	CD247 molecule
Head and Neck Carcinoma	C3887461	UGT1A6	54578	UDP glucuronosyltransferase family 1 member A6
Head and Neck Carcinoma	C3887461	RBP4	5950	retinol binding protein 4
Head and Neck Carcinoma	C3887461	OPN1LW	5956	opsin 1, long wave sensitive
Head and Neck Carcinoma	C3887461	MAPKAPK2	9261	MAPK activated protein kinase 2
Head and Neck Carcinoma	C3887461	PDLIM7	9260	PDZ and LIM domain 7
Head and Neck Carcinoma	C3887461	SCO2	9997	synthesis of cytochrome C oxidase 2
Head and Neck Carcinoma	C3887461	MTDH	92140	metadherin
Head and Neck Carcinoma	C3887461	POU2F1	5451	POU class 2 homeobox 1
Head and Neck Carcinoma	C3887461	REL	5966	REL proto-oncogene, NF-kB subunit
Head and Neck Carcinoma	C3887461	AURKB	9212	aurora kinase B
Head and Neck Carcinoma	C3887461	DCLK1	9201	doublecortin like kinase 1
Head and Neck Carcinoma	C3887461	RPE65	6121	retinoid isomerohydrolase RPE65
Head and Neck Carcinoma	C3887461	PPP1R3C	5507	protein phosphatase 1 regulatory subunit 3C
Head and Neck Carcinoma	C3887461	HDAC9	9734	histone deacetylase 9
Head and Neck Carcinoma	C3887461	CD40	958	CD40 molecule
Head and Neck Carcinoma	C3887461	PSMA1	5682	proteasome 20S subunit alpha 1
Head and Neck Carcinoma	C3887461	SHQ1	55164	SHQ1, H/ACA ribonucleoprotein assembly factor
Head and Neck Carcinoma	C3887461	CLOCK	9575	clock circadian regulator
Head and Neck Carcinoma	C3887461	ACKR3	57007	atypical chemokine receptor 3
Head and Neck Carcinoma	C3887461	PCBP4	57060	poly(rC) binding protein 4
Head and Neck Carcinoma	C3887461	RAB25	57111	RAB25, member RAS oncogene family
Head and Neck Carcinoma	C3887461	PSMD9	5715	proteasome 26S subunit, non-ATPase 9
Head and Neck Carcinoma	C3887461	CXCL14	9547	C-X-C motif chemokine ligand 14
Head and Neck Carcinoma	C3887461	PTGES	9536	prostaglandin E synthase
Head and Neck Carcinoma	C3887461	PROS1	5627	protein S
Head and Neck Carcinoma	C3887461	HDAC4	9759	histone deacetylase 4
Head and Neck Carcinoma	C3887461	KEAP1	9817	kelch like ECH associated protein 1
Head and Neck Carcinoma	C3887461	MELK	9833	maternal embryonic leucine zipper kinase
Head and Neck Carcinoma	C3887461	AXL	558	AXL receptor tyrosine kinase
Head and Neck Carcinoma	C3887461	PAG1	55824	phosphoprotein membrane anchor with glycosphingolipid microdomains 1
Head and Neck Carcinoma	C3887461	MIR31HG	554202	MIR31 host gene
Head and Neck Carcinoma	C3887461	PKN2	5586	protein kinase N2
Head and Neck Carcinoma	C3887461	ZNF395	55893	zinc finger protein 395
Head and Neck Carcinoma	C3887461	DEFB103B	55894	defensin beta 103B
Head and Neck Carcinoma	C3887461	ZNF654	55279	zinc finger protein 654
Head and Neck Carcinoma	C3887461	RASSF2	9770	Ras association domain family member 2
Head and Neck Carcinoma	C3887461	CD151	977	CD151 molecule (Raph blood group)
Head and Neck Carcinoma	C3887461	PTGER4	5734	prostaglandin E receptor 4
Head and Neck Carcinoma	C3887461	PTGIS	5740	prostaglandin I2 synthase
Head and Neck Carcinoma	C3887461	SETDB1	9869	SET domain bifurcated histone lysine methyltransferase 1
Head and Neck Carcinoma	C3887461	PTPN11	5781	protein tyrosine phosphatase non-receptor type 11
Head and Neck Carcinoma	C3887461	PTPN13	5783	protein tyrosine phosphatase non-receptor type 13
Head and Neck Carcinoma	C3887461	PTPRC	5788	protein tyrosine phosphatase receptor type C
Head and Neck Carcinoma	C3887461	CD34	947	CD34 molecule
Head and Neck Carcinoma	C3887461	PTX3	5806	pentraxin 3
Head and Neck Carcinoma	C3887461	C1GALT1	56913	core 1 synthase, glycoprotein-N-acetylgalactosamine 3-beta-galactosyltransferase 1
Head and Neck Carcinoma	C3887461	BAX	581	BCL2 associated X, apoptosis regulator
Head and Neck Carcinoma	C3887461	KMT2C	58508	lysine methyltransferase 2C
Head and Neck Carcinoma	C3887461	RECQL5	9400	RecQ like helicase 5
Head and Neck Carcinoma	C3887461	RHOBTB1	9886	Rho related BTB domain containing 1
Head and Neck Carcinoma	C3887461	ZEB2	9839	zinc finger E-box binding homeobox 2
Head and Neck Carcinoma	C3887461	ANKRD36B	57730	ankyrin repeat domain 36B
Head and Neck Carcinoma	C3887461	ENTPD1	953	ectonucleoside triphosphate diphosphohydrolase 1
Head and Neck Carcinoma	C3887461	NPEPPS	9520	aminopeptidase puromycin sensitive
Head and Neck Carcinoma	C3887461	TBPL1	9519	TATA-box binding protein like 1
Head and Neck Carcinoma	C3887461	WRAP53	55135	WD repeat containing antisense to TP53
Head and Neck Carcinoma	C3887461	PTHLH	5744	parathyroid hormone like hormone
Head and Neck Carcinoma	C3887461	IRS1	3667	insulin receptor substrate 1
Head and Neck Carcinoma	C3887461	MIR489	574442	microRNA 489
Head and Neck Carcinoma	C3887461	MIR499A	574501	microRNA 499a
Head and Neck Carcinoma	C3887461	PTK2	5747	protein tyrosine kinase 2
Head and Neck Carcinoma	C3887461	MTA3	57504	metastasis associated 1 family member 3
Head and Neck Carcinoma	C3887461	CIP2A	57650	cellular inhibitor of PP2A
Head and Neck Carcinoma	C3887461	RAC1	5879	Rac family small GTPase 1
Head and Neck Carcinoma	C3887461	RPS9	6203	ribosomal protein S9
Head and Neck Carcinoma	C3887461	BAP1	8314	BRCA1 associated protein 1
Head and Neck Carcinoma	C3887461	TCF21	6943	transcription factor 21
Head and Neck Carcinoma	C3887461	COASY	80347	Coenzyme A synthase
Head and Neck Carcinoma	C3887461	TERC	7012	telomerase RNA component
Head and Neck Carcinoma	C3887461	TERF2	7014	telomeric repeat binding factor 2
Head and Neck Carcinoma	C3887461	TERT	7015	telomerase reverse transcriptase
Head and Neck Carcinoma	C3887461	TFPI	7035	tissue factor pathway inhibitor
Head and Neck Carcinoma	C3887461	TFRC	7037	transferrin receptor
Head and Neck Carcinoma	C3887461	ARMC9	80210	armadillo repeat containing 9
Head and Neck Carcinoma	C3887461	ZNF703	80139	zinc finger protein 703
Head and Neck Carcinoma	C3887461	TGFBR1	7046	transforming growth factor beta receptor 1
Head and Neck Carcinoma	C3887461	ARHGEF5	7984	Rho guanine nucleotide exchange factor 5
Head and Neck Carcinoma	C3887461	PALB2	79728	partner and localizer of BRCA2
Head and Neck Carcinoma	C3887461	ADAM12	8038	ADAM metallopeptidase domain 12
Head and Neck Carcinoma	C3887461	TCF12	6938	transcription factor 12
Head and Neck Carcinoma	C3887461	AXIN2	8313	axin 2
Head and Neck Carcinoma	C3887461	USP9X	8239	ubiquitin specific peptidase 9 X-linked
Head and Neck Carcinoma	C3887461	ESS2	8220	ess-2 splicing factor homolog
Head and Neck Carcinoma	C3887461	SLC7A5	8140	solute carrier family 7 member 5
Head and Neck Carcinoma	C3887461	CDK2AP1	8099	cyclin dependent kinase 2 associated protein 1
Head and Neck Carcinoma	C3887461	HMGA2	8091	high mobility group AT-hook 2
Head and Neck Carcinoma	C3887461	NR1H2	7376	nuclear receptor subfamily 1 group H member 2
Head and Neck Carcinoma	C3887461	SULT1A1	6817	sulfotransferase family 1A member 1
Head and Neck Carcinoma	C3887461	BSG	682	basigin (Ok blood group)
Head and Neck Carcinoma	C3887461	BST2	684	bone marrow stromal cell antigen 2
Head and Neck Carcinoma	C3887461	COL18A1	80781	collagen type XVIII alpha 1 chain
Head and Neck Carcinoma	C3887461	MIR608	693193	microRNA 608
Head and Neck Carcinoma	C3887461	TGFBR2	7048	transforming growth factor beta receptor 2
Head and Neck Carcinoma	C3887461	TGM3	7053	transglutaminase 3
Head and Neck Carcinoma	C3887461	LIN28A	79727	lin-28 homolog A
Head and Neck Carcinoma	C3887461	TTR	7276	transthyretin
Head and Neck Carcinoma	C3887461	GGTLC3	728226	gamma-glutamyltransferase light chain family member 3
Head and Neck Carcinoma	C3887461	WT1	7490	WT1 transcription factor
Head and Neck Carcinoma	C3887461	GGT2	728441	gamma-glutamyltransferase 2
Head and Neck Carcinoma	C3887461	TWIST1	7291	twist family bHLH transcription factor 1
Head and Neck Carcinoma	C3887461	TNFRSF4	7293	TNF receptor superfamily member 4
Head and Neck Carcinoma	C3887461	VHL	7428	von Hippel-Lindau tumor suppressor
Head and Neck Carcinoma	C3887461	VDR	7421	vitamin D receptor
Head and Neck Carcinoma	C3887461	GGTLC4P	729838	gamma-glutamyltransferase light chain 4 pseudogene
Head and Neck Carcinoma	C3887461	UBC	7316	ubiquitin C
Head and Neck Carcinoma	C3887461	UVRAG	7405	UV radiation resistance associated
Head and Neck Carcinoma	C3887461	UGT2B17	7367	UDP glucuronosyltransferase family 2 member B17
Head and Neck Carcinoma	C3887461	TRPC4	7223	transient receptor potential cation channel subfamily C member 4
Head and Neck Carcinoma	C3887461	XPO1	7514	exportin 1
Head and Neck Carcinoma	C3887461	TIMP2	7077	TIMP metallopeptidase inhibitor 2
Head and Neck Carcinoma	C3887461	SEC62	7095	SEC62 homolog, preprotein translocation factor
Head and Neck Carcinoma	C3887461	PPP1R3B	79660	protein phosphatase 1 regulatory subunit 3B
Head and Neck Carcinoma	C3887461	DDR1	780	discoidin domain receptor tyrosine kinase 1
Head and Neck Carcinoma	C3887461	PTTG1IP	754	PTTG1 interacting protein
Head and Neck Carcinoma	C3887461	TNFAIP2	7127	TNF alpha induced protein 2
Head and Neck Carcinoma	C3887461	TNFRSF1A	7132	TNF receptor superfamily member 1A
Head and Neck Carcinoma	C3887461	XRCC5	7520	X-ray repair cross complementing 5
Head and Neck Carcinoma	C3887461	TP73	7161	tumor protein p73
Head and Neck Carcinoma	C3887461	TPI1	7167	triosephosphate isomerase 1
Head and Neck Carcinoma	C3887461	XRCC2	7516	X-ray repair cross complementing 2
Head and Neck Carcinoma	C3887461	HSP90B1	7184	heat shock protein 90 beta family member 1
Head and Neck Carcinoma	C3887461	UROD	7389	uroporphyrinogen decarboxylase
Head and Neck Carcinoma	C3887461	ARHGAP24	83478	Rho GTPase activating protein 24
Head and Neck Carcinoma	C3887461	HSPB3	8988	heat shock protein family B (small) member 3
Head and Neck Carcinoma	C3887461	ALKBH1	8846	alkB homolog 1, histone H2A dioxygenase
Head and Neck Carcinoma	C3887461	CCL2	6347	C-C motif chemokine ligand 2
Head and Neck Carcinoma	C3887461	SDC1	6382	syndecan 1
Head and Neck Carcinoma	C3887461	IQGAP1	8826	IQ motif containing GTPase activating protein 1
Head and Neck Carcinoma	C3887461	TNFRSF10A	8797	TNF receptor superfamily member 10a
Head and Neck Carcinoma	C3887461	RHBDF1	64285	rhomboid 5 homolog 1
Head and Neck Carcinoma	C3887461	CSMD1	64478	CUB and Sushi multiple domains 1
Head and Neck Carcinoma	C3887461	SHMT1	6470	serine hydroxymethyltransferase 1
Head and Neck Carcinoma	C3887461	TNFRSF10D	8793	TNF receptor superfamily member 10d
Head and Neck Carcinoma	C3887461	FADD	8772	Fas associated via death domain
Head and Neck Carcinoma	C3887461	SLC2A3	6515	solute carrier family 2 member 3
Head and Neck Carcinoma	C3887461	SLC5A5	6528	solute carrier family 5 member 5
Head and Neck Carcinoma	C3887461	SCD	6319	stearoyl-CoA desaturase
Head and Neck Carcinoma	C3887461	TSPAN31	6302	tetraspanin 31
Head and Neck Carcinoma	C3887461	FOXH1	8928	forkhead box H1
Head and Neck Carcinoma	C3887461	RPS27A	6233	ribosomal protein S27a
Head and Neck Carcinoma	C3887461	RRM1	6240	ribonucleotide reductase catalytic subunit M1
Head and Neck Carcinoma	C3887461	RYR2	6262	ryanodine receptor 2
Head and Neck Carcinoma	C3887461	BDNF	627	brain derived neurotrophic factor
Head and Neck Carcinoma	C3887461	S100A2	6273	S100 calcium binding protein A2
Head and Neck Carcinoma	C3887461	BCL10	8915	BCL10 immune signaling adaptor
Head and Neck Carcinoma	C3887461	S100A7	6278	S100 calcium binding protein A7
Head and Neck Carcinoma	C3887461	TIMELESS	8914	timeless circadian regulator
Head and Neck Carcinoma	C3887461	TAX1BP1	8887	Tax1 binding protein 1
Head and Neck Carcinoma	C3887461	SPHK1	8877	sphingosine kinase 1
Head and Neck Carcinoma	C3887461	ARHGEF7	8874	Rho guanine nucleotide exchange factor 7
Head and Neck Carcinoma	C3887461	ADAM23	8745	ADAM metallopeptidase domain 23
Head and Neck Carcinoma	C3887461	NOL4	8715	nucleolar protein 4
Head and Neck Carcinoma	C3887461	SLC6A4	6532	solute carrier family 6 member 4
Head and Neck Carcinoma	C3887461	SPRR1A	6698	small proline rich protein 1A
Head and Neck Carcinoma	C3887461	BRCA1	672	BRCA1 DNA repair associated
Head and Neck Carcinoma	C3887461	BRAF	673	B-Raf proto-oncogene, serine/threonine kinase
Head and Neck Carcinoma	C3887461	PRXL2A	84293	peroxiredoxin like 2A
Head and Neck Carcinoma	C3887461	ST13	6767	ST13 Hsp70 interacting protein
Head and Neck Carcinoma	C3887461	CBFA2T2	9139	CBFA2/RUNX1 partner transcriptional co-repressor 2
Head and Neck Carcinoma	C3887461	ING5	84289	inhibitor of growth family member 5
Head and Neck Carcinoma	C3887461	TCHP	84260	trichoplein keratin filament binding
Head and Neck Carcinoma	C3887461	CASP9	842	caspase 9
Head and Neck Carcinoma	C3887461	MYCBPAP	84073	MYCBP associated protein
Head and Neck Carcinoma	C3887461	SESN2	83667	sestrin 2
Head and Neck Carcinoma	C3887461	STIM1	6786	stromal interaction molecule 1
Head and Neck Carcinoma	C3887461	CNFN	84518	cornifelin
Head and Neck Carcinoma	C3887461	HOPX	84525	HOP homeobox
Head and Neck Carcinoma	C3887461	PDE5A	8654	phosphodiesterase 5A
Head and Neck Carcinoma	C3887461	GGTLC5P	653590	gamma-glutamyltransferase light chain 5 pseudogene
Head and Neck Carcinoma	C3887461	SLC10A1	6554	solute carrier family 10 member 1
Head and Neck Carcinoma	C3887461	NCOA1	8648	nuclear receptor coactivator 1
Head and Neck Carcinoma	C3887461	SMARCA2	6595	SWI/SNF related, matrix associated, actin dependent regulator of chromatin, subfamily a, member 2
Head and Neck Carcinoma	C3887461	HLTF	6596	helicase like transcription factor
Head and Neck Carcinoma	C3887461	SMN1	6606	survival of motor neuron 1, telomeric
Head and Neck Carcinoma	C3887461	SMN2	6607	survival of motor neuron 2, centromeric
Head and Neck Carcinoma	C3887461	SMO	6608	smoothened, frizzled class receptor
Head and Neck Carcinoma	C3887461	RUNX2	860	RUNX family transcription factor 2
Head and Neck Carcinoma	C3887461	SOX9	6662	SRY-box transcription factor 9
Head and Neck Carcinoma	C3887461	TRIM63	84676	tripartite motif containing 63
Head and Neck Carcinoma	C3887461	AURKA	6790	aurora kinase A
Head and Neck Carcinoma	C3887461	CPVL	54504	carboxypeptidase vitellogenic like
Head and Neck Carcinoma	C3887461	DNASE1L1	1774	deoxyribonuclease 1 like 1
Head and Neck Carcinoma	C3887461	ERCC6	2074	ERCC excision repair 6, chromatin remodeling factor
Head and Neck Carcinoma	C3887461	EXTL3	2137	exostosin like glycosyltransferase 3
Head and Neck Carcinoma	C3887461	ALCAM	214	activated leukocyte cell adhesion molecule
Head and Neck Carcinoma	C3887461	F2RL1	2150	F2R like trypsin receptor 1
Head and Neck Carcinoma	C3887461	PTK2B	2185	protein tyrosine kinase 2 beta
Head and Neck Carcinoma	C3887461	FCGR1A	2209	Fc fragment of IgG receptor Ia
Head and Neck Carcinoma	C3887461	FCGR1B	2210	Fc fragment of IgG receptor Ib
Head and Neck Carcinoma	C3887461	FGF3	2248	fibroblast growth factor 3
Head and Neck Carcinoma	C3887461	P2RX2	22953	purinergic receptor P2X 2
Head and Neck Carcinoma	C3887461	MLC1	23209	modulator of VRAC current 1
Head and Neck Carcinoma	C3887461	PPP1R13B	23368	protein phosphatase 1 regulatory subunit 13B
Head and Neck Carcinoma	C3887461	DICER1	23405	dicer 1, ribonuclease III
Head and Neck Carcinoma	C3887461	SF3B1	23451	splicing factor 3b subunit 1
Head and Neck Carcinoma	C3887461	FOS	2353	Fos proto-oncogene, AP-1 transcription factor subunit
Head and Neck Carcinoma	C3887461	PRAME	23532	preferentially expressed antigen in melanoma
Head and Neck Carcinoma	C3887461	FOSB	2354	FosB proto-oncogene, AP-1 transcription factor subunit
Head and Neck Carcinoma	C3887461	ALOX5	240	arachidonate 5-lipoxygenase
Head and Neck Carcinoma	C3887461	ERCC5	2073	ERCC excision repair 5, endonuclease
Head and Neck Carcinoma	C3887461	EPS8	2059	epidermal growth factor receptor pathway substrate 8
Head and Neck Carcinoma	C3887461	DOK1	1796	docking protein 1
Head and Neck Carcinoma	C3887461	JAG1	182	jagged canonical Notch ligand 1
Head and Neck Carcinoma	C3887461	AGT	183	angiotensinogen
Head and Neck Carcinoma	C3887461	DSG3	1830	desmoglein 3
Head and Neck Carcinoma	C3887461	DSPP	1834	dentin sialophosphoprotein
Head and Neck Carcinoma	C3887461	ECE1	1889	endothelin converting enzyme 1
Head and Neck Carcinoma	C3887461	TYMP	1890	thymidine phosphorylase
Head and Neck Carcinoma	C3887461	EDNRB	1910	endothelin receptor type B
Head and Neck Carcinoma	C3887461	EGR1	1958	early growth response 1
Head and Neck Carcinoma	C3887461	EPHA2	1969	EPH receptor A2
Head and Neck Carcinoma	C3887461	EIF4G1	1981	eukaryotic translation initiation factor 4 gamma 1
Head and Neck Carcinoma	C3887461	TET3	200424	tet methylcytosine dioxygenase 3
Head and Neck Carcinoma	C3887461	CTTN	2017	cortactin
Head and Neck Carcinoma	C3887461	ENO1	2023	enolase 1
Head and Neck Carcinoma	C3887461	EPHA3	2042	EPH receptor A3
Head and Neck Carcinoma	C3887461	EPHB2	2048	EPH receptor B2
Head and Neck Carcinoma	C3887461	EPO	2056	erythropoietin
Head and Neck Carcinoma	C3887461	FJX1	24147	four-jointed box kinase 1
Head and Neck Carcinoma	C3887461	ALOX15B	247	arachidonate 15-lipoxygenase type B
Head and Neck Carcinoma	C3887461	GALC	2581	galactosylceramidase
Head and Neck Carcinoma	C3887461	GPX1	2876	glutathione peroxidase 1
Head and Neck Carcinoma	C3887461	GPX3	2878	glutathione peroxidase 3
Head and Neck Carcinoma	C3887461	GPX4	2879	glutathione peroxidase 4
Head and Neck Carcinoma	C3887461	GRN	2896	granulin precursor
Head and Neck Carcinoma	C3887461	CXCL1	2919	C-X-C motif chemokine ligand 1
Head and Neck Carcinoma	C3887461	GSK3B	2932	glycogen synthase kinase 3 beta
Head and Neck Carcinoma	C3887461	GSTA2	2939	glutathione S-transferase alpha 2
Head and Neck Carcinoma	C3887461	GSTM3	2947	glutathione S-transferase mu 3
Head and Neck Carcinoma	C3887461	MSH6	2956	mutS homolog 6
Head and Neck Carcinoma	C3887461	SNX8	29886	sorting nexin 8
Head and Neck Carcinoma	C3887461	GUSB	2990	glucuronidase beta
Head and Neck Carcinoma	C3887461	HOOK2	29911	hook microtubule tethering protein 2
Head and Neck Carcinoma	C3887461	PSAT1	29968	phosphoserine aminotransferase 1
Head and Neck Carcinoma	C3887461	OBP2A	29991	odorant binding protein 2A
Head and Neck Carcinoma	C3887461	ANXA2	302	annexin A2
Head and Neck Carcinoma	C3887461	HLA-C	3107	major histocompatibility complex, class I, C
Head and Neck Carcinoma	C3887461	HLA-DRB4	3126	major histocompatibility complex, class II, DR beta 4
Head and Neck Carcinoma	C3887461	CDH19	28513	cadherin 19
Head and Neck Carcinoma	C3887461	OR10A4	283297	olfactory receptor family 10 subfamily A member 4
Head and Neck Carcinoma	C3887461	PART1	25859	prostate androgen-regulated transcript 1
Head and Neck Carcinoma	C3887461	GALNS	2588	galactosamine (N-acetyl)-6-sulfatase
Head and Neck Carcinoma	C3887461	LRIG1	26018	leucine rich repeats and immunoglobulin like domains 1
Head and Neck Carcinoma	C3887461	MYOF	26509	myoferlin
Head and Neck Carcinoma	C3887461	GDNF	2668	glial cell derived neurotrophic factor
Head and Neck Carcinoma	C3887461	HAVCR1	26762	hepatitis A virus cellular receptor 1
Head and Neck Carcinoma	C3887461	GGT1	2678	gamma-glutamyltransferase 1
Head and Neck Carcinoma	C3887461	ZBTB32	27033	zinc finger and BTB domain containing 32
Head and Neck Carcinoma	C3887461	LAT	27040	linker for activation of T cells
Head and Neck Carcinoma	C3887461	FOXP1	27086	forkhead box P1
Head and Neck Carcinoma	C3887461	GLB1	2720	galactosidase beta 1
Head and Neck Carcinoma	C3887461	SESN1	27244	sestrin 1
Head and Neck Carcinoma	C3887461	PDCD4	27250	programmed cell death 4
Head and Neck Carcinoma	C3887461	GOLIM4	27333	golgi integral membrane protein 4
Head and Neck Carcinoma	C3887461	TMEM97	27346	transmembrane protein 97
Head and Neck Carcinoma	C3887461	GNG7	2788	G protein subunit gamma 7
Head and Neck Carcinoma	C3887461	GPR4	2828	G protein-coupled receptor 4
Head and Neck Carcinoma	C3887461	HOXD10	3236	homeobox D10
Head and Neck Carcinoma	C3887461	HOTAIR	100124700	HOX transcript antisense RNA
Head and Neck Carcinoma	C3887461	ZNRD2	10534	zinc ribbon domain containing 2
Head and Neck Carcinoma	C3887461	CECR	1055	cat eye syndrome chromosome region
Head and Neck Carcinoma	C3887461	ARID3B	10620	AT-rich interaction domain 3B
Head and Neck Carcinoma	C3887461	PDPN	10630	podoplanin
Head and Neck Carcinoma	C3887461	IGF2BP2	10644	insulin like growth factor 2 mRNA binding protein 2
Head and Neck Carcinoma	C3887461	CTCF	10664	CCCTC-binding factor
Head and Neck Carcinoma	C3887461	DCTN6	10671	dynactin subunit 6
Head and Neck Carcinoma	C3887461	KDM5B	10765	lysine demethylase 5B
Head and Neck Carcinoma	C3887461	SDCCAG8	10806	serologically defined colon cancer antigen 8
Head and Neck Carcinoma	C3887461	MTMR11	10903	myotubularin related protein 11
Head and Neck Carcinoma	C3887461	CKAP4	10970	cytoskeleton associated protein 4
Head and Neck Carcinoma	C3887461	COPS5	10987	COP9 signalosome subunit 5
Head and Neck Carcinoma	C3887461	LOC110806263	110806263	TERT 5' regulatory region
Head and Neck Carcinoma	C3887461	ESM1	11082	endothelial cell specific molecule 1
Head and Neck Carcinoma	C3887461	PTPRT	11122	protein tyrosine phosphatase receptor type T
Head and Neck Carcinoma	C3887461	RASSF1	11186	Ras association domain family member 1
Head and Neck Carcinoma	C3887461	WIF1	11197	WNT inhibitory factor 1
Head and Neck Carcinoma	C3887461	CIB1	10519	calcium and integrin binding 1
Head and Neck Carcinoma	C3887461	MYBBP1A	10514	MYB binding protein 1a
Head and Neck Carcinoma	C3887461	MIR885	100126334	microRNA 885
Head and Neck Carcinoma	C3887461	CD24	100133941	CD24 molecule
Head and Neck Carcinoma	C3887461	BCL2L11	10018	BCL2 like 11
Head and Neck Carcinoma	C3887461	TMED7-TICAM2	100302736	TMED7-TICAM2 readthrough
Head and Neck Carcinoma	C3887461	MIR3188	100422833	microRNA 3188
Head and Neck Carcinoma	C3887461	MICA	100507436	MHC class I polypeptide-related sequence A
Head and Neck Carcinoma	C3887461	P2RX5-TAX1BP3	100533970	P2RX5-TAX1BP3 readthrough (NMD candidate)
Head and Neck Carcinoma	C3887461	PCAT1	100750225	prostate cancer associated transcript 1
Head and Neck Carcinoma	C3887461	RAD50	10111	RAD50 double strand break repair protein
Head and Neck Carcinoma	C3887461	G3BP1	10146	G3BP stress granule assembly factor 1
Head and Neck Carcinoma	C3887461	GHET1	102723099	gastric carcinoma proliferation enhancing transcript 1
Head and Neck Carcinoma	C3887461	STUB1	10273	STIP1 homology and U-box containing protein 1
Head and Neck Carcinoma	C3887461	CDKN3	1033	cyclin dependent kinase inhibitor 3
Head and Neck Carcinoma	C3887461	NOD1	10392	nucleotide binding oligomerization domain containing 1
Head and Neck Carcinoma	C3887461	MYL9	10398	myosin light chain 9
Head and Neck Carcinoma	C3887461	YAP1	10413	Yes associated protein 1
Head and Neck Carcinoma	C3887461	PRMT5	10419	protein arginine methyltransferase 5
Head and Neck Carcinoma	C3887461	CHRNA3	1136	cholinergic receptor nicotinic alpha 3 subunit
Head and Neck Carcinoma	C3887461	CHRNA5	1138	cholinergic receptor nicotinic alpha 5 subunit
Head and Neck Carcinoma	C3887461	NLRP3	114548	NLR family pyrin domain containing 3
Head and Neck Carcinoma	C3887461	ATF2	1386	activating transcription factor 2
Head and Neck Carcinoma	C3887461	CREBBP	1387	CREB binding protein
Head and Neck Carcinoma	C3887461	CRP	1401	C-reactive protein
Head and Neck Carcinoma	C3887461	PARP1	142	poly(ADP-ribose) polymerase 1
Head and Neck Carcinoma	C3887461	PIWIL4	143689	piwi like RNA-mediated gene silencing 4
Head and Neck Carcinoma	C3887461	CSF3	1440	colony stimulating factor 3
Head and Neck Carcinoma	C3887461	CSF3R	1441	colony stimulating factor 3 receptor
Head and Neck Carcinoma	C3887461	CSNK2A1	1457	casein kinase 2 alpha 1
Head and Neck Carcinoma	C3887461	TMC8	147138	transmembrane channel like 8
Head and Neck Carcinoma	C3887461	CCN2	1490	cellular communication network factor 2
Head and Neck Carcinoma	C3887461	CTSB	1508	cathepsin B
Head and Neck Carcinoma	C3887461	CYBB	1536	cytochrome b-245 beta chain
Head and Neck Carcinoma	C3887461	CYP2C19	1557	cytochrome P450 family 2 subfamily C member 19
Head and Neck Carcinoma	C3887461	CYP2C9	1559	cytochrome P450 family 2 subfamily C member 9
Head and Neck Carcinoma	C3887461	CYP2D7	1564	cytochrome P450 family 2 subfamily D member 7 (gene/pseudogene)
Head and Neck Carcinoma	C3887461	DAPK1	1612	death associated protein kinase 1
Head and Neck Carcinoma	C3887461	DHFR	1719	dihydrofolate reductase
Head and Neck Carcinoma	C3887461	CPOX	1371	coproporphyrinogen oxidase
Head and Neck Carcinoma	C3887461	COX8A	1351	cytochrome c oxidase subunit 8A
Head and Neck Carcinoma	C3887461	CHUK	1147	component of inhibitor of nuclear factor kappa B kinase complex
Head and Neck Carcinoma	C3887461	CYGB	114757	cytoglobin
Head and Neck Carcinoma	C3887461	CSMD2	114784	CUB and Sushi multiple domains 2
Head and Neck Carcinoma	C3887461	CISH	1154	cytokine inducible SH2 containing protein
Head and Neck Carcinoma	C3887461	H3P23	115482696	H3 histone pseudogene 23
Head and Neck Carcinoma	C3887461	CKMT1B	1159	creatine kinase, mitochondrial 1B
Head and Neck Carcinoma	C3887461	CYP2R1	120227	cytochrome P450 family 2 subfamily R member 1
Head and Neck Carcinoma	C3887461	CCR5	1234	C-C motif chemokine receptor 5 (gene/pseudogene)
Head and Neck Carcinoma	C3887461	CCR7	1236	C-C motif chemokine receptor 7
Head and Neck Carcinoma	C3887461	SLC43A2	124935	solute carrier family 43 member 2
Head and Neck Carcinoma	C3887461	PCP2	126006	Purkinje cell protein 2
Head and Neck Carcinoma	C3887461	PLK3	1263	polo like kinase 3
Head and Neck Carcinoma	C3887461	CNP	1267	2',3'-cyclic nucleotide 3' phosphodiesterase
Head and Neck Carcinoma	C3887461	COL1A2	1278	collagen type I alpha 2 chain
Head and Neck Carcinoma	C3887461	REG3G	130120	regenerating family member 3 gamma
Head and Neck Carcinoma	C3887461	COL11A2	1302	collagen type XI alpha 2 chain
Head and Neck Carcinoma	C3887461	ADH7	131	alcohol dehydrogenase 7 (class IV), mu or sigma polypeptide
Head and Neck Carcinoma	C3887461	AGER	177	advanced glycosylation end-product specific receptor
Head and Neck Carcinoma	C3887461	HOXD11	3237	homeobox D11
Head and Neck Carcinoma	C3887461	MAP3K5	4217	mitogen-activated protein kinase kinase kinase 5
Head and Neck Carcinoma	C3887461	NEFL	4747	neurofilament light
Head and Neck Carcinoma	C3887461	NFATC1	4772	nuclear factor of activated T cells 1
Head and Neck Carcinoma	C3887461	NHS	4810	NHS actin remodeling regulator
Head and Neck Carcinoma	C3887461	NOS2	4843	nitric oxide synthase 2
Head and Neck Carcinoma	C3887461	ACR	49	acrosin
Head and Neck Carcinoma	C3887461	NTRK2	4915	neurotrophic receptor tyrosine kinase 2
Head and Neck Carcinoma	C3887461	CISD2	493856	CDGSH iron sulfur domain 2
Head and Neck Carcinoma	C3887461	MIR375	494324	microRNA 375
Head and Neck Carcinoma	C3887461	P2RX1	5023	purinergic receptor P2X 1
Head and Neck Carcinoma	C3887461	P2RX3	5024	purinergic receptor P2X 3
Head and Neck Carcinoma	C3887461	P2RX4	5025	purinergic receptor P2X 4
Head and Neck Carcinoma	C3887461	P2RX5	5026	purinergic receptor P2X 5
Head and Neck Carcinoma	C3887461	P2RX7	5027	purinergic receptor P2X 7
Head and Neck Carcinoma	C3887461	P2RY1	5028	purinergic receptor P2Y1
Head and Neck Carcinoma	C3887461	P2RY2	5029	purinergic receptor P2Y2
Head and Neck Carcinoma	C3887461	PAEP	5047	progestagen associated endometrial protein
Head and Neck Carcinoma	C3887461	RRM2B	50484	ribonucleotide reductase regulatory TP53 inducible subunit M2B
Head and Neck Carcinoma	C3887461	NEDD8	4738	NEDD8 ubiquitin like modifier
Head and Neck Carcinoma	C3887461	CEACAM6	4680	CEA cell adhesion molecule 6
Head and Neck Carcinoma	C3887461	MFAP1	4236	microfibril associated protein 1
Head and Neck Carcinoma	C3887461	MGST1	4257	microsomal glutathione S-transferase 1
Head and Neck Carcinoma	C3887461	MIF	4282	macrophage migration inhibitory factor
Head and Neck Carcinoma	C3887461	KMT2A	4297	lysine methyltransferase 2A
Head and Neck Carcinoma	C3887461	ACHE	43	acetylcholinesterase (Cartwright blood group)
Head and Neck Carcinoma	C3887461	MMP7	4316	matrix metallopeptidase 7
Head and Neck Carcinoma	C3887461	MMP10	4319	matrix metallopeptidase 10
Head and Neck Carcinoma	C3887461	MMP14	4323	matrix metallopeptidase 14
Head and Neck Carcinoma	C3887461	MMP17	4326	matrix metallopeptidase 17
Head and Neck Carcinoma	C3887461	MRC1	4360	mannose receptor C-type 1
Head and Neck Carcinoma	C3887461	MRE11	4361	MRE11 homolog, double strand break repair nuclease
Head and Neck Carcinoma	C3887461	MIR335	442904	microRNA 335
Head and Neck Carcinoma	C3887461	ND4	4538	NADH dehydrogenase, subunit 4 (complex I)
Head and Neck Carcinoma	C3887461	MYC	4609	MYC proto-oncogene, bHLH transcription factor
Head and Neck Carcinoma	C3887461	MYD88	4615	MYD88 innate immune signal transduction adaptor
Head and Neck Carcinoma	C3887461	MYH9	4627	myosin heavy chain 9
Head and Neck Carcinoma	C3887461	MYL2	4633	myosin light chain 2
Head and Neck Carcinoma	C3887461	PAK2	5062	p21 (RAC1) activated kinase 2
Head and Neck Carcinoma	C3887461	REG3A	5068	regenerating family member 3 alpha
Head and Neck Carcinoma	C3887461	PAWR	5074	pro-apoptotic WT1 regulator
Head and Neck Carcinoma	C3887461	PER1	5187	period circadian regulator 1
Head and Neck Carcinoma	C3887461	PFN2	5217	profilin 2
Head and Neck Carcinoma	C3887461	ABCB4	5244	ATP binding cassette subfamily B member 4
Head and Neck Carcinoma	C3887461	PHEX	5251	phosphate regulating endopeptidase homolog X-linked
Head and Neck Carcinoma	C3887461	SERPINA1	5265	serpin family A member 1
Head and Neck Carcinoma	C3887461	PIM1	5292	Pim-1 proto-oncogene, serine/threonine kinase
Head and Neck Carcinoma	C3887461	PIK3R1	5295	phosphoinositide-3-kinase regulatory subunit 1
Head and Neck Carcinoma	C3887461	PIK3R2	5296	phosphoinositide-3-kinase regulatory subunit 2
Head and Neck Carcinoma	C3887461	PKD2	5311	polycystin 2, transient receptor potential cation channel
Head and Neck Carcinoma	C3887461	PLAG1	5324	PLAG1 zinc finger
Head and Neck Carcinoma	C3887461	PLAU	5328	plasminogen activator, urokinase
Head and Neck Carcinoma	C3887461	PLAUR	5329	plasminogen activator, urokinase receptor
Head and Neck Carcinoma	C3887461	ATP7B	540	ATPase copper transporting beta
Head and Neck Carcinoma	C3887461	NANS	54187	N-acetylneuraminate synthase
Head and Neck Carcinoma	C3887461	TAS2R5	54429	taste 2 receptor member 5
Head and Neck Carcinoma	C3887461	POMC	5443	proopiomelanocortin
Head and Neck Carcinoma	C3887461	PON1	5444	paraoxonase 1
Head and Neck Carcinoma	C3887461	PECAM1	5175	platelet and endothelial cell adhesion molecule 1
Head and Neck Carcinoma	C3887461	LUC7L3	51747	LUC7 like 3 pre-mRNA splicing factor
Head and Neck Carcinoma	C3887461	PAX5	5079	paired box 5
Head and Neck Carcinoma	C3887461	ASAP1	50807	ArfGAP with SH3 domain, ankyrin repeat and PH domain 1
Head and Neck Carcinoma	C3887461	TAS2R13	50838	taste 2 receptor member 13
Head and Neck Carcinoma	C3887461	TMED7	51014	transmembrane p24 trafficking protein 7
Head and Neck Carcinoma	C3887461	NDUFA13	51079	NADH:ubiquinone oxidoreductase subunit A13
Head and Neck Carcinoma	C3887461	PCNA	5111	proliferating cell nuclear antigen
Head and Neck Carcinoma	C3887461	ANGPTL4	51129	angiopoietin like 4
Head and Neck Carcinoma	C3887461	TUBE1	51175	tubulin epsilon 1
Head and Neck Carcinoma	C3887461	PHF20	51230	PHD finger protein 20
Head and Neck Carcinoma	C3887461	PAIP2	51247	poly(A) binding protein interacting protein 2
Head and Neck Carcinoma	C3887461	TLR8	51311	toll like receptor 8
Head and Neck Carcinoma	C3887461	DCDC2	51473	doublecortin domain containing 2
Head and Neck Carcinoma	C3887461	PDGFB	5155	platelet derived growth factor subunit B
Head and Neck Carcinoma	C3887461	TDP2	51567	tyrosyl-DNA phosphodiesterase 2
Head and Neck Carcinoma	C3887461	PDK2	5164	pyruvate dehydrogenase kinase 2
Head and Neck Carcinoma	C3887461	GHRL	51738	ghrelin and obestatin prepropeptide
Head and Neck Carcinoma	C3887461	WWOX	51741	WW domain containing oxidoreductase
Head and Neck Carcinoma	C3887461	KRT20	54474	keratin 20
Head and Neck Carcinoma	C3887461	PRMT1	3276	protein arginine methyltransferase 1
Head and Neck Carcinoma	C3887461	IL17A	3605	interleukin 17A
Head and Neck Carcinoma	C3887461	INSR	3643	insulin receptor
Head and Neck Carcinoma	C3887461	INSRR	3645	insulin receptor related receptor
Head and Neck Carcinoma	C3887461	IRAK1	3654	interleukin 1 receptor associated kinase 1
Head and Neck Carcinoma	C3887461	ITGA6	3655	integrin subunit alpha 6
Head and Neck Carcinoma	C3887461	AR	367	androgen receptor
Head and Neck Carcinoma	C3887461	ITGA3	3675	integrin subunit alpha 3
Head and Neck Carcinoma	C3887461	EIF6	3692	eukaryotic translation initiation factor 6
Head and Neck Carcinoma	C3887461	JUN	3725	Jun proto-oncogene, AP-1 transcription factor subunit
Head and Neck Carcinoma	C3887461	JUNB	3726	JunB proto-oncogene, AP-1 transcription factor subunit
Head and Neck Carcinoma	C3887461	JUND	3727	JunD proto-oncogene, AP-1 transcription factor subunit
Head and Neck Carcinoma	C3887461	AREG	374	amphiregulin
Head and Neck Carcinoma	C3887461	KCNA5	3741	potassium voltage-gated channel subfamily A member 5
Head and Neck Carcinoma	C3887461	KCNH1	3756	potassium voltage-gated channel subfamily H member 1
Head and Neck Carcinoma	C3887461	KDR	3791	kinase insert domain receptor
Head and Neck Carcinoma	C3887461	KIF2A	3796	kinesin family member 2A
Head and Neck Carcinoma	C3887461	KLK2	3817	kallikrein related peptidase 2
Head and Neck Carcinoma	C3887461	TNFRSF9	3604	TNF receptor superfamily member 9
Head and Neck Carcinoma	C3887461	IKBKB	3551	inhibitor of nuclear factor kappa B kinase subunit beta
Head and Neck Carcinoma	C3887461	BIRC2	329	baculoviral IAP repeat containing 2
Head and Neck Carcinoma	C3887461	HSPB1	3315	heat shock protein family B (small) member 1
Head and Neck Carcinoma	C3887461	HSPB2	3316	heat shock protein family B (small) member 2
Head and Neck Carcinoma	C3887461	BIRC5	332	baculoviral IAP repeat containing 5
Head and Neck Carcinoma	C3887461	HSPD1	3329	heat shock protein family D (Hsp60) member 1
Head and Neck Carcinoma	C3887461	TNC	3371	tenascin C
Head and Neck Carcinoma	C3887461	IFI27	3429	interferon alpha inducible protein 27
Head and Neck Carcinoma	C3887461	IFNA2	3440	interferon alpha 2
Head and Neck Carcinoma	C3887461	IFNG	3458	interferon gamma
Head and Neck Carcinoma	C3887461	PWAR4	347745	Prader Willi/Angelman region RNA 4
Head and Neck Carcinoma	C3887461	IGF1R	3480	insulin like growth factor 1 receptor
Head and Neck Carcinoma	C3887461	IGF2R	3482	insulin like growth factor 2 receptor
Head and Neck Carcinoma	C3887461	IGFBP5	3488	insulin like growth factor binding protein 5
Head and Neck Carcinoma	C3887461	IGFBP7	3490	insulin like growth factor binding protein 7
Head and Neck Carcinoma	C3887461	APRT	353	adenine phosphoribosyltransferase
Head and Neck Carcinoma	C3887461	TICAM2	353376	toll like receptor adaptor molecule 2
Head and Neck Carcinoma	C3887461	KLK3	354	kallikrein related peptidase 3
Head and Neck Carcinoma	C3887461	ARF6	382	ADP ribosylation factor 6
Head and Neck Carcinoma	C3887461	KNG1	3827	kininogen 1
Head and Neck Carcinoma	C3887461	KIF22	3835	kinesin family member 22
Head and Neck Carcinoma	C3887461	MIR145	406937	microRNA 145
Head and Neck Carcinoma	C3887461	MIR149	406941	microRNA 149
Head and Neck Carcinoma	C3887461	MIR15B	406949	microRNA 15b
Head and Neck Carcinoma	C3887461	MIR181A2	406954	microRNA 181a-2
Head and Neck Carcinoma	C3887461	MIR196A2	406973	microRNA 196a-2
Head and Neck Carcinoma	C3887461	MIR203A	406986	microRNA 203a
Head and Neck Carcinoma	C3887461	MIR210	406992	microRNA 210
Head and Neck Carcinoma	C3887461	MIR23A	407010	microRNA 23a
Head and Neck Carcinoma	C3887461	MIR27A	407018	microRNA 27a
Head and Neck Carcinoma	C3887461	MIR296	407022	microRNA 296
Head and Neck Carcinoma	C3887461	MIR29B1	407024	microRNA 29b-1
Head and Neck Carcinoma	C3887461	MIR29B2	407025	microRNA 29b-2
Head and Neck Carcinoma	C3887461	MIR31	407035	microRNA 31
Head and Neck Carcinoma	C3887461	EPCAM	4072	epithelial cell adhesion molecule
Head and Neck Carcinoma	C3887461	MAL	4118	mal, T cell differentiation protein
Head and Neck Carcinoma	C3887461	DEFB103A	414325	defensin beta 103A
Head and Neck Carcinoma	C3887461	MCM7	4176	minichromosome maintenance complex component 7
Head and Neck Carcinoma	C3887461	MIR139	406931	microRNA 139
Head and Neck Carcinoma	C3887461	MIR134	406924	microRNA 134
Head and Neck Carcinoma	C3887461	KRT17	3872	keratin 17
Head and Neck Carcinoma	C3887461	LIN28B	389421	lin-28 homolog B
Head and Neck Carcinoma	C3887461	VHLL	391104	VHL like
Head and Neck Carcinoma	C3887461	LAMC2	3918	laminin subunit gamma 2
Head and Neck Carcinoma	C3887461	LCK	3932	LCK proto-oncogene, Src family tyrosine kinase
Head and Neck Carcinoma	C3887461	LCN2	3934	lipocalin 2
Head and Neck Carcinoma	C3887461	LDHA	3939	lactate dehydrogenase A
Head and Neck Carcinoma	C3887461	LGALS1	3956	galectin 1
Head and Neck Carcinoma	C3887461	LOX	4015	lysyl oxidase
Head and Neck Carcinoma	C3887461	CIMT	404677	Carotid intimal medial thickness
Head and Neck Carcinoma	C3887461	LTB	4050	lymphotoxin beta
Head and Neck Carcinoma	C3887461	LTBP3	4054	latent transforming growth factor beta binding protein 3
Head and Neck Carcinoma	C3887461	LTBR	4055	lymphotoxin beta receptor
Head and Neck Carcinoma	C3887461	MIRLET7I	406891	microRNA let-7i
Head and Neck Carcinoma	C3887461	MIR10B	406903	microRNA 10b
Head and Neck Carcinoma	C3887461	MIR125A	406910	microRNA 125a
Head and Neck Carcinoma	C3887461	MIR125B1	406911	microRNA 125b-1
Head and Neck Carcinoma	C3887461	MDM4	4194	MDM4 regulator of p53
