# Supplementary material for: Identification of Molecular Targets and Potential Mechanisms of Yinchen Wuling San Against Head and Neck Squamous Cell Carcinoma by Network Pharmacology and Molecular Docking
Source: Front Genet. 2022 Jul 6;13:914646. doi: 10.3389/fgene.2022.914646 (PMC9306494; doi:10.3389/fgene.2022.914646)
Supplement: Supplementary file 2 [file Table3.xlsx]

## Sheet: Table S3
Mol ID	Molecule name	Degree
MOl000279	Cerevisterol	228
MOL000796	(22e,24r)-ergosta-6-en-3beta,5alpha,6beta-triol	119
MOL000820	polyporusterone E	113
MOL005573	Genkwanin	108
MOL000285	Polyporenic acid C	105
MOL008046	Demethoxycapillarisin	105
MOL000354	isorhamnetin	104
MOL000098	quercetin	104
MOL007274	Skrofulein	104
MOl000862	Alisol B 23-acetate	103
MOL008041	Eupatolitin	103
MOL008040	Eupalitin	101
MOL008039	Isoarcapillin	101
MOL004609	Areapillin	99
MOL000287	3beta-Hydroxy-24-methylene-8-lanostene-21-oic acid	93
MOl002464	1-Monolinolein	92
MOL000358	beta-sitosterol	88
MOl000359	sitosterol	88
MOL000273	(2R)-2-[(3S,5R,10S,13R,14R,16R,17R)-3,16-dihydroxy-4,4,10,13,14-pentamethyl-2,3,5,6,12,15,16,17-octahydro-1H-cyclopenta[a]phenanthren-17-yl]-6-methylhept-5-enoic acid	83
MOL000280	(2R)-2-[(3S,5R,10S,13R,14R,16R,17R)-3,16-dihydroxy-4,4,10,13,14-pentamethyl-2,3,5,6,12,15,16,17-octahydro-1H-cyclopenta[a]phenanthren-17-yl]-5-isopropyl-hex-5-enoic acid	80
MOL000292	poricoic acid C	69
MOL000276	7,9(11)-dehydropachymic acid	64
MOL000033	(3S,8S,9S,10R,13R,14S,17R)-10,13-dimethyl-17-[(2R,5S)-5-propan-2-yloctan-2-yl]-2,3,4,7,8,9,11,12,14,15,16,17-dodecahydro-1H-cyclopenta[a]phenanthren-3-ol	46
MOL000072	8β-ethoxy atractylenolide Ⅲ	41
MOl000282	ergosta-7,22E-dien-3beta-ol	38
MOL000291	Poricoic acid B	37
MOL000290	Poricoic acid A	32
MOL008045	4'-Methylcapillarisin	21
MOL008043	capillarisin	15
