# Supplementary material for: Identification of Molecular Targets and Potential Mechanisms of Yinchen Wuling San Against Head and Neck Squamous Cell Carcinoma by Network Pharmacology and Molecular Docking
Source: Front Genet. 2022 Jul 6;13:914646. doi: 10.3389/fgene.2022.914646 (PMC9306494; doi:10.3389/fgene.2022.914646)
Supplement: Supplementary file 5 [file Table4.xlsx]

## Sheet: Sheet1
ID	Description	p-value	p-adjust	Count	Herb Name
hsa04080	Neuroactive ligand-receptor interaction	4.00254e-19	9.84625e-17	41	Alisma orientale
hsa04151	PI3K-Akt signaling pathway	8.1716e-11	8.6789e-09	30	Alisma orientale
hsa04015	Rap1 signaling pathway	1.0584e-10	8.6789e-09	23	Alisma orientale
hsa04010	MAPK signaling pathway	7.375e-08	9.54868e-07	23	Alisma orientale
hsa05163	Human cytomegalovirus infection	2.46697e-09	5.62426e-08	22	Alisma orientale
hsa04020	Calcium signaling pathway	8.26626e-09	1.4525e-07	22	Alisma orientale
hsa05205	Proteoglycans in cancer	2.51491e-09	5.62426e-08	21	Alisma orientale
hsa04014	Ras signaling pathway	1.1582e-07	1.35675e-06	20	Alisma orientale
hsa04072	Phospholipase D signaling pathway	3.27701e-10	2.01536e-08	19	Alisma orientale
hsa05207	Chemical carcinogenesis - receptor activation	1.3296e-07	1.4221e-06	19	Alisma orientale
hsa05206	MicroRNAs in cancer	3.76675e-05	0.000159762	19	Alisma orientale
hsa04080	Neuroactive ligand-receptor interaction	1.01354e-20	2.53385e-18	42	Polyporus umbellatus
hsa05022	Pathways of neurodegeneration - multiple diseases	4.78265e-06	1.51668e-05	26	Polyporus umbellatus
hsa05167	Kaposi sarcoma-associated herpesvirus infection	1.45804e-13	7.29022e-12	25	Polyporus umbellatus
hsa04010	MAPK signaling pathway	7.21628e-09	6.01356e-08	24	Polyporus umbellatus
hsa05010	Alzheimer disease	1.11732e-06	4.36451e-06	24	Polyporus umbellatus
hsa05205	Proteoglycans in cancer	2.77566e-11	6.93914e-10	23	Polyporus umbellatus
hsa04024	cAMP signaling pathway	1.29748e-10	2.31693e-09	23	Polyporus umbellatus
hsa05163	Human cytomegalovirus infection	1.86661e-10	3.11101e-09	23	Polyporus umbellatus
hsa04151	PI3K-Akt signaling pathway	9.79669e-07	3.9318e-06	23	Polyporus umbellatus
hsa05417	Lipid and atherosclerosis	4.71413e-10	6.93255e-09	22	Polyporus umbellatus
hsa04020	Calcium signaling pathway	3.8331e-09	3.6651e-08	22	Polyporus umbellatus
hsa04080	Neuroactive ligand-receptor interaction	2.24603e-19	5.90706e-17	47	Poria cocos
hsa04020	Calcium signaling pathway	1.26598e-08	3.69947e-07	25	Poria cocos
hsa04151	PI3K-Akt signaling pathway	5.38405e-05	0.000248422	24	Poria cocos
hsa05205	Proteoglycans in cancer	1.22941e-08	3.69947e-07	23	Poria cocos
hsa04933	AGE-RAGE signaling pathway in diabetic complications	2.93027e-14	3.8533e-12	22	Poria cocos
hsa05022	Pathways of neurodegeneration - multiple diseases	0.0145478	0.0312523	22	Poria cocos
hsa04015	Rap1 signaling pathway	3.96272e-07	6.51373e-06	21	Poria cocos
hsa04024	cAMP signaling pathway	9.27405e-07	1.10867e-05	21	Poria cocos
hsa05163	Human cytomegalovirus infection	1.24519e-06	1.36452e-05	21	Poria cocos
hsa05171	Coronavirus disease - COVID-19	2.04937e-06	1.92494e-05	21	Poria cocos
hsa05207	Chemical carcinogenesis - receptor activation	2.15896e-06	0.000420996	11	Atractylodes macrocephala koidz
hsa04080	Neuroactive ligand-receptor interaction	0.00121721	0.0395592	10	Atractylodes macrocephala koidz
hsa04928	Parathyroid hormone synthesis, secretion and action	0.000328979	0.017744	6	Atractylodes macrocephala koidz
hsa04330	Notch signaling pathway	0.00016233	0.0158272	5	Atractylodes macrocephala koidz
hsa04917	Prolactin signaling pathway	0.000363979	0.017744	5	Atractylodes macrocephala koidz
hsa04914	Progesterone-mediated oocyte maturation	0.00201338	0.0436232	5	Atractylodes macrocephala koidz
hsa00140	Steroid hormone biosynthesis	0.00200598	0.0436232	4	Atractylodes macrocephala koidz
hsa00590	Arachidonic acid metabolism	0.00200598	0.0436232	4	Atractylodes macrocephala koidz
hsa00100	Steroid biosynthesis	0.000678568	0.0264641	3	Atractylodes macrocephala koidz
hsa05207	Chemical carcinogenesis - receptor activation	6.59543e-05	0.00228641	7	Cinnamomi ramulus
hsa00140	Steroid hormone biosynthesis	1.07501e-05	0.000559004	5	Cinnamomi ramulus
hsa00100	Steroid biosynthesis	2.28651e-06	0.000237797	4	Cinnamomi ramulus
hsa04151	PI3K-Akt signaling pathway	4.61872e-07	1.41295e-05	25	Artemisiae scopariae herba
hsa04080	Neuroactive ligand-receptor interaction	8.29039e-06	0.00015278	23	Artemisiae scopariae herba
hsa05208	Chemical carcinogenesis - reactive oxygen species	1.65323e-07	8.53066e-06	20	Artemisiae scopariae herba
hsa05207	Chemical carcinogenesis - receptor activation	3.47314e-07	1.41295e-05	19	Artemisiae scopariae herba
hsa05417	Lipid and atherosclerosis	4.32242e-07	1.41295e-05	19	Artemisiae scopariae herba
hsa05206	MicroRNAs in cancer	0.000750015	0.00460723	17	Artemisiae scopariae herba
hsa05010	Alzheimer disease	0.00704203	0.0216291	17	Artemisiae scopariae herba
hsa05215	Prostate cancer	4.91885e-10	4.23021e-08	16	Artemisiae scopariae herba
hsa05205	Proteoglycans in cancer	1.80588e-05	0.00024522	16	Artemisiae scopariae herba
hsa04014	Ras signaling pathway	8.16065e-05	0.00087727	16	Artemisiae scopariae herba
