# Supplementary material for: Identification of Molecular Targets and Potential Mechanisms of Yinchen Wuling San Against Head and Neck Squamous Cell Carcinoma by Network Pharmacology and Molecular Docking
Source: Front Genet. 2022 Jul 6;13:914646. doi: 10.3389/fgene.2022.914646 (PMC9306494; doi:10.3389/fgene.2022.914646)
Supplement: Supplementary file 6 [file Table1.xlsx]

## Sheet: Table S1
Gene symbol	Uniprot ID	ChEMBL ID	Target Class	Target name
HMGCR	P04035	CHEMBL402	Oxidoreductase	HMG-CoA reductase
CYP51A1	Q16850	CHEMBL3849	Cytochrome P450	Cytochrome P450 51 (by homology)
AR	P10275	CHEMBL1871	Nuclear receptor	Androgen Receptor
NPC1L1	Q9UHC9	CHEMBL2027	Other membrane protein	Niemann-Pick C1-like protein 1
NR1H3	Q13133	CHEMBL2808	Nuclear receptor	Nuclear Receptor Subfamily 1 Group H Member 3
CYP17A1	P05093	CHEMBL3522	Cytochrome P450	Cytochrome P450 17A1
RORC	P51449	CHEMBL1741186	Nuclear receptor	Nuclear receptor ROR-gamma
CYP19A1	P11511	CHEMBL1978	Cytochrome P450	Cytochrome P450 19A1
ESR2	Q92731	CHEMBL242	Nuclear receptor	Estrogen receptor beta
ESR1	P03372	CHEMBL206	Nuclear receptor	Estrogen receptor alpha
SHBG	P04278	CHEMBL3305	Secreted protein	Testis-specific androgen-binding protein
SREBF2	Q12772	CHEMBL1795166	Unclassified protein	Sterol regulatory element-binding protein 2
CYP2C19	P33261	CHEMBL3622	Cytochrome P450	Cytochrome P450 2C19
SLC6A2	P23975	CHEMBL222	Electrochemical transporter	Norepinephrine transporter
BCHE	P06276	CHEMBL1914	Hydrolase	Butyrylcholinesterase
RORA	P35398	CHEMBL5868	Nuclear receptor	Nuclear receptor ROR-alpha
PTPN1	P18031	CHEMBL335	Phosphatase	Protein-tyrosine phosphatase 1B
SERPINA6	P08185	CHEMBL2421	Secreted protein	Corticosteroid binding globulin
SLC6A4	P31645	CHEMBL228	Electrochemical transporter	Serotonin transporter
G6PD	P11413	CHEMBL5347	Enzyme	Glucose-6-phosphate 1-dehydrogenase
NR1I3	Q14994	CHEMBL5503	Nuclear receptor	Nuclear receptor subfamily 1 group I member 3 (by homology)
CHRM2	P08172	CHEMBL211	Family A G protein-coupled receptor	Muscarinic acetylcholine receptor M2
ACHE	P22303	CHEMBL220	Hydrolase	Acetylcholinesterase
VDR	P11473	CHEMBL1977	Nuclear receptor	Vitamin D receptor
CES2	O00748	CHEMBL3180	Enzyme	Carboxylesterase 2
NR1H2	P55055	CHEMBL4093	Nuclear receptor	Nuclear Receptor Subfamily 1 Group H Member 2
CDC25A	P30304	CHEMBL3775	Phosphatase	Dual specificity phosphatase Cdc25A
PTGER1	P34995	CHEMBL1811	Family A G protein-coupled receptor	Prostaglandin E Receptor 1
PTGER2	P43116	CHEMBL1881	Family A G protein-coupled receptor	Prostaglandin E Receptor 2
HSD11B1	P28845	CHEMBL4235	Enzyme	Hydroxysteroid 11-Beta Dehydrogenase 1
DHCR7	Q9UBM7	CHEMBL2169735	Enzyme	7-Dehydrocholesterol Reductase
GLRA1	P23415	CHEMBL5845	Ligand-gated ion channel	Glycine receptor subunit alpha-1
PPARD	Q03181	CHEMBL3979	Nuclear receptor	Peroxisome proliferator-activated receptor delta
SQLE	Q14534	CHEMBL3592	Enzyme	Squalene monooxygenase
PTPN6	P29350	CHEMBL3166	Phosphatase	Protein Tyrosine Phosphatase Non-Receptor Type 6
FDFT1	P37268	CHEMBL3338	Enzyme	Farnesyl-Diphosphate Farnesyltransferase 1
NOS2	P35228	CHEMBL4481	Enzyme	Nitric Oxide Synthase 2
NR3C1	P04150	CHEMBL2034	Nuclear receptor	Nuclear Receptor Subfamily 3 Group C Member 1
CDC25B	P30305	CHEMBL4804	Phosphatase	Dual specificity phosphatase Cdc25B
SHH	Q15465	CHEMBL5602	Unclassified protein	Sonic Hedgehog Signaling Molecule
UGT2B7	P16662	CHEMBL4370	Enzyme	UDP-glucuronosyltransferase 2B7
HSD11B2	P80365	CHEMBL3746	Enzyme	11-beta-hydroxysteroid dehydrogenase 2
DRD2	P14416	CHEMBL217	Family A G protein-coupled receptor	Dopamine D2 receptor
POLB	P06746	CHEMBL2392	Enzyme	DNA polymerase beta (by homology)
FAAH	O00519	CHEMBL2243	Enzyme	Fatty Acid Amide Hydrolase
PRKCA	P17252	CHEMBL299	Kinase	Protein kinase C alpha
CNR1	P21554	CHEMBL218	Family A G protein-coupled receptor	Cannabinoid Receptor 1
CNR2	P34972	CHEMBL253	Family A G protein-coupled receptor	Cannabinoid Receptor 2
PRKCD	Q05655	CHEMBL2996	Kinase	Protein kinase C delta
PRKCQ	Q04759	CHEMBL3920	Kinase	Protein kinase C theta
ALOX5	P09917	CHEMBL215	Oxidoreductase	Arachidonate 5-lipoxygenase
PTGS2	P35354	CHEMBL230	Oxidoreductase	Cyclooxygenase-2
PTGES	O14684	CHEMBL5658	Enzyme	Prostaglandin E synthase
PTPN2	P17706	CHEMBL3807	Phosphatase	T-cell protein-tyrosine phosphatase
TRPV1	Q8NER1	CHEMBL4794	Voltage-gated ion channel	Vanilloid receptor
HPGD	P15428	CHEMBL1293255	Enzyme	15-hydroxyprostaglandin dehydrogenase [NAD+]
HCRTR2	O43614	CHEMBL4792	Family A G protein-coupled receptor	Orexin receptor 2
HCRTR1	O43613	CHEMBL5113	Family A G protein-coupled receptor	Orexin receptor 1
AVPR1A	P37288	CHEMBL1889	Family A G protein-coupled receptor	Vasopressin V1a receptor
GRM2	Q14416	CHEMBL5137	Family C G protein-coupled receptor	Metabotropic glutamate receptor 2
SRD5A1	P18405	CHEMBL1787	Oxidoreductase	Steroid 5-alpha-reductase 1
MAPK8	P45983	CHEMBL2276	Kinase	c-Jun N-terminal kinase 1
ERBB2	P04626	CHEMBL1824	Kinase	Receptor protein-tyrosine kinase erbB-2
EGFR	P00533	CHEMBL203	Kinase	Epidermal growth factor receptor erbB1
LPAR6	P43657	CHEMBL2331058	Family A G protein-coupled receptor	Lysophosphatidic acid receptor 6
LPAR5	Q9H1C0	CHEMBL5700	Family A G protein-coupled receptor	Lysophosphatidic acid receptor 5
MTNR1A	P48039	CHEMBL1945	Family A G protein-coupled receptor	Melatonin receptor 1A
MTNR1B	P49286	CHEMBL1946	Family A G protein-coupled receptor	Melatonin receptor 1B
MAPK14	Q16539	CHEMBL260	Kinase	MAP kinase p38 alpha
S1PR3	Q99500	CHEMBL3892	Family A G protein-coupled receptor	Sphingosine 1-phosphate receptor Edg-3
S1PR1	P21453	CHEMBL4333	Family A G protein-coupled receptor	Sphingosine 1-phosphate receptor Edg-1
CHEK1	O14757	CHEMBL4630	Kinase	Serine/threonine-protein kinase Chk1
LPAR3	Q9UBY5	CHEMBL3250	Family A G protein-coupled receptor	Lysophosphatidic acid receptor Edg-7
LPAR2	Q9HBW0	CHEMBL3724	Family A G protein-coupled receptor	Lysophosphatidic acid receptor Edg-4
LPAR1	Q92633	CHEMBL3819	Family A G protein-coupled receptor	Lysophosphatidic acid receptor Edg-2
LPAR4	Q99677	CHEMBL5968	Family A G protein-coupled receptor	Lysophosphatidic acid receptor 4
MTOR	P42345	CHEMBL2842	Kinase	Serine/threonine-protein kinase mTOR
PIK3CA	P42336	CHEMBL4005	Enzyme	PI3-kinase p110-alpha subunit
ENPP2	Q13822	CHEMBL3691	Enzyme	Autotaxin
PRKCH	P24723	CHEMBL3616	Kinase	Protein kinase C eta (by homology)
PREP	P48147	CHEMBL3202	Protease	Prolyl endopeptidase
AKT1	P31749	CHEMBL4282	Kinase	Serine/threonine-protein kinase AKT (by homology)
ICAM1	P05362	CHEMBL2096661	Membrane receptor	Intercellular adhesion molecule (ICAM-1)
ITGAL	P20701	CHEMBL2096661	Membrane receptor	Integrin alpha-L
ITGB2	P05107	CHEMBL2096661	Membrane receptor	Integrin beta-2
SCN9A	Q15858	CHEMBL4296	Voltage-gated ion channel	Sodium channel protein type IX alpha subunit
AURKB	Q96GD4	CHEMBL2185	Kinase	Serine/threonine-protein kinase Aurora-B
CHUK	O15111	CHEMBL3476	Kinase	Inhibitor of NF-kappa-B kinase (IKK)
AURKAIP1	Q9NWT8	CHEMBL5910	Unclassified protein	Aurora kinase A-interacting protein
SCN5A	Q14524	CHEMBL1980	Voltage-gated ion channel	Sodium channel protein type V alpha subunit
GPR119	Q8TDV5	CHEMBL5652	Family A G protein-coupled receptor	Glucose-dependent insulinotropic receptor
RBP4	P02753	CHEMBL3100	Secreted protein	Plasma retinol-binding protein
MAP2	P11137	CHEMBL2390810	Unclassified protein	Microtubule-associated protein 2
MAP2K1	Q02750	CHEMBL3587	Kinase	Dual specificity mitogen-activated protein kinase kinase 1
PFKFB3	Q16875	CHEMBL2331053	Enzyme	6-phosphofructo-2-kinase/fructose-2,6-bisphosphatase 3
CDK6	Q00534	CHEMBL2508	Kinase	Cyclin-dependent kinase 6
CDK4	P11802	CHEMBL331	Kinase	Cyclin-dependent kinase 4
FLT1	P17948	CHEMBL1868	Kinase	Vascular endothelial growth factor receptor 1
EPHX1	P07099	CHEMBL1968	Protease	Epoxide hydrolase 1
CSNK1D	P48730	CHEMBL2828	Kinase	Casein kinase I delta
GSK3A	P49840	CHEMBL2850	Kinase	Glycogen synthase kinase-3 alpha
CDK2	P24941	CHEMBL301	Kinase	Cyclin-dependent kinase 2
CDK7	P50613	CHEMBL3055	Kinase	Cyclin-dependent kinase 7
CDK9	P50750	CHEMBL3116	Kinase	Cyclin-dependent kinase 9
IKBKE	Q14164	CHEMBL3529	Kinase	Inhibitor of nuclear factor kappa B kinase epsilon subunit
PLK4	O00444	CHEMBL3788	Kinase	Serine/threonine-protein kinase PLK4
STK16	O75716	CHEMBL3938	Kinase	Serine/threonine-protein kinase 16
TTK	P33981	CHEMBL3983	Kinase	Dual specificity protein kinase TTK
CDK5	Q00535	CHEMBL4036	Kinase	Cyclin-dependent kinase 5/CDK5 activator 1
SLC8A1	P32418	CHEMBL4076	Electrochemical transporter	Sodium/calcium exchanger 1
CLK4	Q9HAZ1	CHEMBL4203	Kinase	Dual specificity protein kinase CLK4
CLK1	P49759	CHEMBL4224	Kinase	Dual specificty protein kinase CLK1
CLK2	P49760	CHEMBL4225	Kinase	Dual specificity protein kinase CLK2
CLK3	P49761	CHEMBL4226	Kinase	Dual specificity protein kinase CLK3
CDK3	Q00526	CHEMBL4442	Kinase	Cyclin-dependent kinase 3
CDK16	Q00536	CHEMBL4597	Kinase	Serine/threonine-protein kinase PCTAIRE-1
MAPK15	Q8TD08	CHEMBL5198	Kinase	Mitogen-activated protein kinase 15
CDK18	Q07002	CHEMBL5316	Kinase	Serine/threonine-protein kinase PCTAIRE-3
MAPK7	Q13164	CHEMBL5332	Kinase	Mitogen-activated protein kinase 7
TBK1	Q9UHD2	CHEMBL5408	Kinase	Serine/threonine-protein kinase TBK1
DYRK1B	Q9Y463	CHEMBL5543	Kinase	Dual specificity tyrosine-phosphorylation-regulated kinase 1B
CDK17	Q00537	CHEMBL5790	Kinase	Serine/threonine-protein kinase PCTAIRE-2
F10	P00742	CHEMBL244	Protease	Thrombin and coagulation factor X
FLT3	P36888	CHEMBL1974	Kinase	Tyrosine-protein kinase receptor FLT3
CSF1R	P07333	CHEMBL1844	Kinase	Macrophage colony stimulating factor receptor
ABL1	P00519	CHEMBL1862	Kinase	Tyrosine-protein kinase ABL
S1PR5	Q9H228	CHEMBL2274	Family A G protein-coupled receptor	Sphingosine 1-phosphate receptor Edg-8
S1PR4	O95977	CHEMBL3230	Family A G protein-coupled receptor	Sphingosine 1-phosphate receptor Edg-6
MDM2	Q00987	CHEMBL5023	Other nuclear protein	p53-binding protein Mdm-2
PAK1	Q13153	CHEMBL4600	Kinase	Serine/threonine-protein kinase PAK 1
FNTA	P49354	CHEMBL2094108	Enzyme	farnesyltransferase
FNTB	P49356	CHEMBL2094108	Enzyme	Farnesyltransferase, CAAX Box, Beta
PGGT1B	P53609	CHEMBL2095164	Enzyme	Protein Geranylgeranyltransferase Type I Subunit Beta
METAP2	P50579	CHEMBL3922	Protease	Methionine aminopeptidase 2
PRKCB	P05771	CHEMBL3045	Kinase	Protein kinase C beta
PRKCG	P05129	CHEMBL2938	Kinase	Protein kinase C gamma
PRKCE	Q02156	CHEMBL3582	Kinase	Protein kinase C epsilon
TACR1	P25103	CHEMBL249	Family A G protein-coupled receptor	Neurokinin 1 receptor
TRPV4	Q9HBA0	CHEMBL3119	Voltage-gated ion channel	Transient receptor potential cation channel subfamily V member 4
P2RX3	P56373	CHEMBL2998	Ligand-gated ion channel	P2X purinoceptor 3
JAK3	P52333	CHEMBL2148	Kinase	Tyrosine-protein kinase JAK3
C5AR1	P21730	CHEMBL2373	Family A G protein-coupled receptor	C5a anaphylatoxin chemotactic receptor
DRD4	P21917	CHEMBL219	Family A G protein-coupled receptor	Dopamine D4 receptor
DRD3	P35462	CHEMBL234	Family A G protein-coupled receptor	Dopamine D3 receptor
PDE4D	Q08499	CHEMBL288	Phosphodiesterase	Phosphodiesterase 4D
CCR1	P32246	CHEMBL2413	Family A G protein-coupled receptor	C-C chemokine receptor type 1
KDR	P35968	CHEMBL279	Kinase	Vascular endothelial growth factor receptor 2
F2R	P25116	CHEMBL3974	Family A G protein-coupled receptor	Proteinase-activated receptor 1
BACE2	Q9Y5Z0	CHEMBL2525	Protease	Beta secretase 2
CTSD	P07339	CHEMBL2581	Protease	Cathepsin D
PER2	O15055	CHEMBL3751648	Unclassified protein	Period circadian protein homolog 2
HSD17B3	P37058	CHEMBL4234	Enzyme	Estradiol 17-beta-dehydrogenase 3
MAP3K14	Q99558	CHEMBL5888	Kinase	Mitogen-activated protein kinase kinase kinase 14
PDE10A	Q9Y233	CHEMBL4409	Phosphodiesterase	Phosphodiesterase 10A
SLC6A3	Q01959	CHEMBL238	Electrochemical transporter	Dopamine transporter
FYN	P06241	CHEMBL1841	Kinase	Tyrosine-protein kinase FYN
PDGFRA	P16234	CHEMBL2095189	Kinase	Platelet Derived Growth Factor Receptor Alpha
PDGFRB	P09619	CHEMBL2095189	Kinase	Platelet Derived Growth Factor Receptor Beta
STS	P08842	CHEMBL3559	Enzyme	Steryl-sulfatase
MAPK1	P28482	CHEMBL4040	Kinase	MAP kinase ERK2
KCNA5	P22460	CHEMBL4306	Voltage-gated ion channel	Voltage-gated potassium channel subunit Kv1.5
EPHB3	P54753	CHEMBL4901	Kinase	Ephrin type-B receptor 3
DUT	P33316	CHEMBL5203	Enzyme	dUTP pyrophosphatase
F2	P00734	CHEMBL204	Protease	Thrombin
REN	P00797	CHEMBL286	Protease	Renin
IKBKB	O14920	CHEMBL1991	Kinase	Inhibitor of nuclear factor kappa B kinase beta subunit
SMO	Q99835	CHEMBL5971	Frizzled family G protein-coupled receptor	Smoothened homolog
PDE2A	O00408	CHEMBL2652	Phosphodiesterase	Phosphodiesterase 2A
MCHR1	Q99705	CHEMBL344	Family A G protein-coupled receptor	Melanin-concentrating hormone receptor 1
TK2	O00142	CHEMBL4580	Enzyme	Thymidine kinase, mitochondrial
CDK8	P49336	CHEMBL5719	Kinase	Cell division protein kinase 8
MC4R	P32245	CHEMBL259	Family A G protein-coupled receptor	Melanocortin receptor 4
MC1R	Q01726	CHEMBL3795	Family A G protein-coupled receptor	Melanocortin receptor 1
MC5R	P33032	CHEMBL4608	Family A G protein-coupled receptor	Melanocortin receptor 5
MC3R	P41968	CHEMBL4644	Family A G protein-coupled receptor	Melanocortin receptor 3
JAK1	P23458	CHEMBL2835	Kinase	Tyrosine-protein kinase JAK1
NR1I2	O75469	CHEMBL3401	Nuclear receptor	Pregnane X receptor
KCNK3	O14649	CHEMBL2321613	Voltage-gated ion channel	Potassium channel subfamily K member 3
NR3C2	P08235	CHEMBL1994	Nuclear receptor	Mineralocorticoid receptor
EDNRB	P24530	CHEMBL1785	Family A G protein-coupled receptor	Endothelin receptor ET-B
ROCK2	O75116	CHEMBL2973	Kinase	Rho-associated protein kinase 2
AURKA	O14965	CHEMBL4722	Kinase	Serine/threonine-protein kinase Aurora-A
PGA5	P0DJD9	CHEMBL3295	Protease	Pepsin A
LDLR	P01130	CHEMBL3311	Membrane receptor	LDL receptor
MMP1	P03956	CHEMBL332	Protease	Matrix metalloproteinase 1
F9	P00740	CHEMBL2016	Protease	Coagulation factor IX
CACNA1B	Q00975	CHEMBL4478	Voltage-gated ion channel	Voltage-gated N-type calcium channel alpha-1B subunit
IGF1R	P08069	CHEMBL1957	Kinase	Insulin-like growth factor I receptor
NR1H4	Q96RI1	CHEMBL2047	Nuclear receptor	Bile acid receptor FXR
DRD1	P21728	CHEMBL2056	Family A G protein-coupled receptor	Dopamine D1 receptor
HTR2A	P28223	CHEMBL224	Family A G protein-coupled receptor	Serotonin 2a (5-HT2a) receptor
HTR2C	P28335	CHEMBL225	Family A G protein-coupled receptor	Serotonin 2c (5-HT2c) receptor
ADAMTS5	Q9UNA0	CHEMBL2285	Protease	ADAMTS5
ADAMTS4	O75173	CHEMBL2318	Protease	ADAMTS4
SLC6A9	P48067	CHEMBL2337	Electrochemical transporter	Glycine transporter 1
SLC10A2	Q12908	CHEMBL2778	Electrochemical transporter	Ileal bile acid transporter
MMP13	P45452	CHEMBL280	Protease	Matrix metalloproteinase 13
CCKBR	P32239	CHEMBL298	Family A G protein-coupled receptor	Cholecystokinin B receptor (by homology)
MMP2	P08253	CHEMBL333	Protease	Matrix metalloproteinase 2
MMP14	P50281	CHEMBL3869	Protease	Matrix metalloproteinase 14
OGT	O15294	CHEMBL5955	Enzyme	UDP-N-acetylglucosamine--peptide N-acetylglucosaminyltransferase 110 kDa subunit
PTGFR	P43088	CHEMBL1987	Family A G protein-coupled receptor	Prostanoid FP receptor
PSEN2	P49810	CHEMBL2094135	Protease	Presenilin 2
PSENEN	Q9NZ42	CHEMBL2094135	Protease	Presenilin Enhancer, Gamma-Secretase Subunit
NCSTN	Q92542	CHEMBL2094135	Protease	Nicastrin
APH1A	Q96BI3	CHEMBL2094135	Protease	Aph-1 Homolog A, Gamma-Secretase Subunit
PSEN1	P49768	CHEMBL2094135	Protease	PSEN1
APH1B	Q8WW43	CHEMBL2094135	Protease	Aph-1 Homolog B, Gamma-Secretase Subunit
APP	P05067	CHEMBL2487	Membrane receptor	Beta amyloid A4 protein
GRM1	Q13255	CHEMBL3772	Family C G protein-coupled receptor	Metabotropic glutamate receptor 1
MAP3K20	Q9NYL2	CHEMBL3886	Kinase	Mixed lineage kinase 7
TGFBR2	P37173	CHEMBL4267	Kinase	TGF-beta receptor type II
TGFBR1	P36897	CHEMBL4439	Kinase	TGF-beta receptor type I
MET	P08581	CHEMBL3717	Kinase	Hepatocyte growth factor receptor
ACKR3	P25106	CHEMBL2010631	Family A G protein-coupled receptor	C-X-C chemokine receptor type 7
TACR2	P21452	CHEMBL2327	Family A G protein-coupled receptor	Neurokinin 2 receptor
IDH1	O75874	CHEMBL2007625	Enzyme	Isocitrate dehydrogenase [NADP] cytoplasmic
CRHR1	P34998	CHEMBL1800	Family B G protein-coupled receptor	Corticotropin releasing factor receptor 1 (by homology)
AKR1C3	P42330	CHEMBL4681	Enzyme	Aldo-keto-reductase family 1 member C3
EPHX2	P34913	CHEMBL2409	Protease	Epoxide hydratase
KIF11	P52732	CHEMBL4581	Other cytosolic protein	Kinesin-like protein 1
MAPK13	O15264	CHEMBL2939	Kinase	MAP kinase p38 delta
MAPK11	Q15759	CHEMBL3961	Kinase	MAP kinase p38 beta
CHRM1	P11229	CHEMBL216	Family A G protein-coupled receptor	Muscarinic acetylcholine receptor M1
CCND1	P24385	CHEMBL1907601	Kinase	Cyclin D1
KCNH2	Q12809	CHEMBL240	Voltage-gated ion channel	HERG
SLC16A1	P53985	CHEMBL4360	Electrochemical transporter	Monocarboxylate transporter 1
IL6ST	P40189	CHEMBL3124734	Membrane receptor	Interleukin-6 receptor subunit beta
PRKDC	P78527	CHEMBL3142	Kinase	DNA-dependent protein kinase
ALK	Q9UM73	CHEMBL4247	Kinase	ALK tyrosine kinase receptor
KIT	P10721	CHEMBL1936	Kinase	Stem cell growth factor receptor
CCNT1	O60563	CHEMBL2108	Other cytosolic protein	Cyclin T1
GRIN2A	Q12879	CHEMBL1907604	Ligand-gated ion channel	Glutamate Ionotropic Receptor NMDA Type Subunit 2A
GRIN1	Q05586	CHEMBL1907604	Ligand-gated ion channel	Glutamate Ionotropic Receptor NMDA Type Subunit 1
PYGL	P06737	CHEMBL2568	Enzyme	Liver glycogen phosphorylase
GRIA2	P42262	CHEMBL4016	Ligand-gated ion channel	Glutamate receptor ionotropic, AMPA 2
MDM4	O15151	CHEMBL1255126	Unclassified protein	Protein Mdm4
ADORA1	P30542	CHEMBL226	Family A G protein-coupled receptor	Adenosine A1 receptor
ADORA2A	P29274	CHEMBL251	Family A G protein-coupled receptor	Adenosine A2a receptor
SYK	P43405	CHEMBL2599	Kinase	Tyrosine-protein kinase SYK
CDK1	P06493	CHEMBL1907602	Other cytosolic protein	Cyclin Dependent Kinase 1
CCNB1	P14635	CHEMBL1907602	Other cytosolic protein	Cyclin B1
PCSK7	Q16549	CHEMBL2232	Protease	Subtilisin/kexin type 7
CYP2D6	P10635	CHEMBL289	Cytochrome P450	Cytochrome P450 2D6
PIK3CB	P42338	CHEMBL3145	Enzyme	PI3-kinase p110-beta subunit
CYP2C9	P11712	CHEMBL3397	Cytochrome P450	Cytochrome P450 2C9
CYP3A4	P08684	CHEMBL340	Cytochrome P450	Cytochrome P450 3A4
ITK	Q08881	CHEMBL2959	Kinase	Tyrosine-protein kinase ITK/TSK
CCND3	P30281	CHEMBL2095942	Other cytosolic protein	Cyclin D3
CCND2	P30279	CHEMBL2095942	Other cytosolic protein	Cyclin D2
MAPK10	P53779	CHEMBL2637	Kinase	c-Jun N-terminal kinase 3
LIPE	Q05469	CHEMBL3590	Enzyme	Hormone sensitive lipase
TKT	P29401	CHEMBL4983	Enzyme	Transketolase
MERTK	Q12866	CHEMBL5331	Kinase	Proto-oncogene tyrosine-protein kinase MER
PTGER4	P35408	CHEMBL1836	Family A G protein-coupled receptor	Prostanoid EP4 receptor
CPT1A	P50416	CHEMBL1293194	Enzyme	Carnitine O-palmitoyltransferase 1, liver isoform
CFD	P00746	CHEMBL2176771	Protease	Complement factor D
PDE5A	O76074	CHEMBL1827	Phosphodiesterase	Phosphodiesterase 5A
GABRB3	P28472	CHEMBL2094120	Ligand-gated ion channel	Gamma-Aminobutyric Acid Type A Receptor Subunit Beta3
GABRA3	P34903	CHEMBL2094120	Ligand-gated ion channel	Gamma-Aminobutyric Acid Type A Receptor Subunit Alpha3
GABRG2	P18507	CHEMBL2094120	Ligand-gated ion channel	Gamma-Aminobutyric Acid Type A Receptor Subunit Gamma2
GABRA1	P14867	CHEMBL2094121	Ligand-gated ion channel	Gamma-Aminobutyric Acid Type A Receptor Subunit Alpha1
GABRA5	P31644	CHEMBL2094122	Ligand-gated ion channel	Gamma-Aminobutyric Acid Type A Receptor Subunit Alpha5
GABRA2	P47869	CHEMBL2094130	Ligand-gated ion channel	Gamma-Aminobutyric Acid Type A Receptor Subunit Alpha2
CTSL	P07711	CHEMBL3837	Protease	Cathepsin L
CTSB	P07858	CHEMBL4072	Protease	Cathepsin (B and K)
OPRM1	P35372	CHEMBL233	Family A G protein-coupled receptor	Mu opioid receptor
OPRD1	P41143	CHEMBL236	Family A G protein-coupled receptor	Delta opioid receptor
OPRK1	P41145	CHEMBL237	Family A G protein-coupled receptor	Kappa Opioid receptor
PIK3CD	O00329	CHEMBL3130	Enzyme	PI3-kinase p110-delta subunit
PIK3CG	P48736	CHEMBL3267	Enzyme	PI3-kinase p110-gamma subunit
CDK5R1	Q15078	CHEMBL1907600	Kinase	Cyclin Dependent Kinase 5 Regulatory Subunit 1
CACNA2D1	P54289	CHEMBL1919	Calcium channel auxiliary subunit alpha2delta family	Voltage-gated calcium channel alpha2/delta subunit 1
DYRK1A	Q13627	CHEMBL2292	Kinase	Dual-specificity tyrosine-phosphorylation regulated kinase 1A
GSK3B	P49841	CHEMBL262	Kinase	Glycogen synthase kinase-3 beta
CACNA2D2	Q9NY47	CHEMBL3896	Calcium channel auxiliary subunit alpha2delta family	Voltage-gated calcium channel alpha2/delta subunit 2
HDAC6	Q9UBN7	CHEMBL1865	Eraser	Histone deacetylase 6
IMPDH1	P20839	CHEMBL1822	Oxidoreductase	Inosine-5'-monophosphate dehydrogenase 1
IMPDH2	P12268	CHEMBL2002	Oxidoreductase	Inosine-5'-monophosphate dehydrogenase 2
PGR	P06401	CHEMBL208	Nuclear receptor	Progesterone receptor
NLRP3	Q96P20	CHEMBL1741208	Unclassified protein	NACHT, LRR and PYD domains-containing protein 3
HSD17B2	P37059	CHEMBL2789	Enzyme	Estradiol 17-beta-dehydrogenase 2
HIF1A	Q16665	CHEMBL4261	Transcription factor	Hypoxia-inducible factor 1 alpha
AXL	P30530	CHEMBL4895	Kinase	Tyrosine-protein kinase receptor UFO
TYRO3	Q06418	CHEMBL5314	Kinase	Tyrosine-protein kinase receptor TYRO3
TBXA2R	P21731	CHEMBL2069	Family A G protein-coupled receptor	Thromboxane A2 receptor
SIGMAR1	Q99720	CHEMBL287	Membrane receptor	Sigma opioid receptor
PARP1	P09874	CHEMBL3105	Enzyme	Poly [ADP-ribose] polymerase-1
CASP3	P42574	CHEMBL2334	Protease	Caspase-3
CASP7	P55210	CHEMBL3468	Protease	Caspase-7
S1PR2	O95136	CHEMBL2955	Family A G protein-coupled receptor	Sphingosine 1-phosphate receptor Edg-5
NTRK1	P04629	CHEMBL2815	Kinase	Nerve growth factor receptor Trk-A
PDE4B	Q07343	CHEMBL275	Phosphodiesterase	Phosphodiesterase 4B
P2RX7	Q99572	CHEMBL4805	Ligand-gated ion channel	P2X purinoceptor 7
ALPL	P05186	CHEMBL5979	Enzyme	Alkaline phosphatase, tissue-nonspecific isozyme
CCNC	P24863	CHEMBL3038474	Kinase	Cyclin C
ACVRL1	P37023	CHEMBL5311	Kinase	Serine/threonine-protein kinase receptor R3
SLC5A2	P31639	CHEMBL3884	Electrochemical transporter	Sodium/glucose cotransporter 2
PDE6A	P16499	CHEMBL3878	Phosphodiesterase	Phosphodiesterase 6A
BCL2A1	Q16548	CHEMBL6044	Unclassified protein	Bcl-2-related protein A1
MAPK9	P45984	CHEMBL4179	Kinase	c-Jun N-terminal kinase 2
LRRK2	Q5S007	CHEMBL1075104	Kinase	Leucine-rich repeat serine/threonine-protein kinase 2
CBFB	Q13951	CHEMBL1615386	Unclassified protein	Runt-related transcription factor 1/Core-binding factor subunit beta
EPAS1	Q99814	CHEMBL1744522	Unclassified protein	Endothelial PAS domain-containing protein 1
TNF	P01375	CHEMBL1825	Secreted protein	TNF-alpha
TOP2A	P11388	CHEMBL1806	Isomerase	DNA topoisomerase II alpha
CD81	P60033	CHEMBL1075180	Surface antigen	CD81 antigen
PTPRF	P10586	CHEMBL3521	Membrane receptor	Receptor-type tyrosine-protein phosphatase F (LAR)
ACP1	P24666	CHEMBL4903	Phosphatase	Low molecular weight phosphotyrosine protein phosphatase
AKR1B10	O60218	CHEMBL5983	Enzyme	Aldo-keto reductase family 1 member B10
PLA2G1B	P04054	CHEMBL4426	Enzyme	Phospholipase A2 group 1B
MMP3	P08254	CHEMBL283	Protease	Matrix metalloproteinase 3
PTGDR2	Q9Y5Y4	CHEMBL5071	Family A G protein-coupled receptor	G protein-coupled receptor 44
ALOX5AP	P20292	CHEMBL4550	Other cytosolic protein	5-lipoxygenase activating protein
PPARA	Q07869	CHEMBL239	Nuclear receptor	Peroxisome proliferator-activated receptor alpha
PTPN11	Q06124	CHEMBL3864	Phosphatase	Protein-tyrosine phosphatase 2C
ITGB1	P05556	CHEMBL1907599	Membrane receptor	Integrin Subunit Beta 1
ITGA4	P13612	CHEMBL1907599	Membrane receptor	Integrin Subunit Beta 1
PTGDR	Q13258	CHEMBL4427	Family A G protein-coupled receptor	Prostanoid DP receptor
PPARG	P37231	CHEMBL235	Nuclear receptor	Peroxisome proliferator-activated receptor gamma
AGTR1	P30556	CHEMBL227	Family A G protein-coupled receptor	Type-1 angiotensin II receptor
BACE1	P56817	CHEMBL4822	Protease	Beta-secretase 1
ALOX12	P18054	CHEMBL3687	Enzyme	Arachidonate 12-lipoxygenase
THRA	P10827	CHEMBL1860	Nuclear receptor	Thyroid hormone receptor alpha
THRB	P10828	CHEMBL1947	Nuclear receptor	Thyroid hormone receptor beta-1
ACE	P12821	CHEMBL1808	Protease	Angiotensin-converting enzyme
RASGRP3	Q8IV61	CHEMBL3638	Other cytosolic protein	RAS guanyl releasing protein 3
TRPM8	Q7Z2W7	CHEMBL1075319	Voltage-gated ion channel	Transient receptor potential cation channel subfamily M member 8
LTB4R	Q15722	CHEMBL3911	Family A G protein-coupled receptor	Leukotriene B4 receptor 1
HAO1	Q9UJM8	CHEMBL4229	Enzyme	Hydroxyacid oxidase 1
FABP1	P07148	CHEMBL5421	Fatty acid binding protein family	Fatty acid-binding protein, liver
PLA2G4A	P47712	CHEMBL3816	Enzyme	Cytosolic phospholipase A2
CTSA	P10619	CHEMBL6115	Protease	Lysosomal protective protein
EDNRA	P25101	CHEMBL252	Family A G protein-coupled receptor	Endothelin receptor ET-A (by homology)
ECE1	P42892	CHEMBL4791	Protease	Endothelin-converting enzyme 1
PTGER3	P43115	CHEMBL3710	Family A G protein-coupled receptor	Prostanoid EP3 receptor
CYSLTR1	Q9Y271	CHEMBL1798	Family A G protein-coupled receptor	Cysteinyl leukotriene receptor 1
AMPD2	Q01433	CHEMBL2997	Enzyme	AMP deaminase 2
ITGAV	P06756	CHEMBL1907598	Membrane receptor	Integrin Subunit Alpha V
ITGB3	P05106	CHEMBL1907598	Membrane receptor	Integrin Subunit Beta 3
ITGB5	P18084	CHEMBL2096675	Membrane receptor	Integrin Subunit Beta 5
AKR1C2	P52895	CHEMBL5847	Enzyme	Aldo-keto reductase family 1 member C2
PRSS1	P07477	CHEMBL209	Protease	Trypsin I
CTRC	Q99895	CHEMBL2386	Protease	Chymotrypsin C
FKBP1A	P62942	CHEMBL1902	Isomerase	FK506-binding protein 1A
FKBP5	Q13451	CHEMBL2052031	Enzyme	Peptidyl-prolyl cis-trans isomerase FKBP5
ITGA2B	P08514	CHEMBL2093869	Membrane receptor	Integrin Subunit Alpha 2b
FKBP4	Q02790	CHEMBL4050	Enzyme	FK506 binding protein 4
TBXAS1	P24557	CHEMBL1835	Cytochrome P450	Thromboxane-A synthase
STAT5B	P51692	CHEMBL5817	Transcription factor	Signal transducer and activator of transcription 5B
CASR	P41180	CHEMBL1878	Family C G protein-coupled receptor	Calcium sensing receptor
PLCG1	P19174	CHEMBL3964	Enzyme	Phospholipase C-gamma-1
PLEC	Q15149	CHEMBL1293240	Unclassified protein	Plectin
PLA2G2A	P14555	CHEMBL3474	Enzyme	Phospholipase A2 group IIA
TYMS	P04818	CHEMBL1952	Transferase	Thymidylate synthase
EPHA2	P29317	CHEMBL2068	Kinase	Ephrin type-A receptor 2
SRD5A2	P31213	CHEMBL1856	Oxidoreductase	Steroid 5-alpha-reductase 2
GPBAR1	Q8TDU6	CHEMBL5409	Family A G protein-coupled receptor	G-protein coupled bile acid receptor 1
MME	P08473	CHEMBL1944	Protease	Neprilysin (by homology)
LNPEP	Q9UIQ6	CHEMBL2693	Protease	Cystinyl aminopeptidase
SERPINE1	P05121	CHEMBL3475	Secreted protein	Plasminogen activator inhibitor-1
FABP4	P15090	CHEMBL2083	Fatty acid binding protein family	Fatty acid binding protein adipocyte
MIF	P14174	CHEMBL2085	Enzyme	Macrophage migration inhibitory factor
MMP7	P09237	CHEMBL4073	Protease	Matrix metalloproteinase 7
GCGR	P47871	CHEMBL1985	Family B G protein-coupled receptor	Glucagon receptor
NTSR1	P30989	CHEMBL4123	Family A G protein-coupled receptor	Neurotensin receptor 1
ITGB7	P26010	CHEMBL2095184	Membrane receptor	Integrin Subunit Beta 7
HPGDS	O60760	CHEMBL5879	Transferase	Hematopoietic prostaglandin D synthase
P2RY12	Q9H244	CHEMBL2001	Family A G protein-coupled receptor	Purinergic receptor P2Y12
UBLCP1	Q8WVY7	CHEMBL3317333	Enzyme	Ubiquitin-like domain-containing CTD phosphatase 1
SGK1	O00141	CHEMBL2343	Kinase	Serine/threonine-protein kinase Sgk1
MCL1	Q07820	CHEMBL4361	Other cytosolic protein	Induced myeloid leukemia cell differentiation protein Mcl-1
MMP9	P14780	CHEMBL321	Protease	Matrix metalloproteinase 9
HSP90AA1	P07900	CHEMBL3880	Other cytosolic protein	Heat shock protein HSP 90-alpha
MMP12	P39900	CHEMBL4393	Protease	Matrix metalloproteinase 12
TERT	O14746	CHEMBL2916	Enzyme	Telomerase reverse transcriptase
FABP3	P05413	CHEMBL3344	Fatty acid binding protein family	Fatty acid binding protein muscle
FABP5	Q01469	CHEMBL3674	Fatty acid binding protein family	Fatty acid binding protein epidermal
SCD	O00767	CHEMBL5555	Enzyme	Acyl-CoA desaturase
SAE1	Q9UBE0	CHEMBL2095174	Enzyme	SUMO1 Activating Enzyme Subunit 1
UBA2	Q9UBT2	CHEMBL2095174	Enzyme	Ubiquitin Like Modifier Activating Enzyme 2
TOP1	P11387	CHEMBL1781	Isomerase	DNA topoisomerase I
PTGS1	P23219	CHEMBL221	Oxidoreductase	Cyclooxygenase-1
FFAR1	O14842	CHEMBL4422	Family A G protein-coupled receptor	Free fatty acid receptor 1
ADORA3	P0DMS8	CHEMBL256	Family A G protein-coupled receptor	Adenosine A3 receptor
MAPK3	P27361	CHEMBL3385	Kinase	MAP kinase ERK1
IDO1	P14902	CHEMBL4685	Enzyme	Indoleamine 2,3-dioxygenase
CES1	P23141	CHEMBL2265	Enzyme	Acyl coenzyme A:cholesterol acyltransferase
SLC22A6	Q4U2R8	CHEMBL1641347	Electrochemical transporter	Solute carrier family 22 member 6 (by homology)
PTGIR	P43119	CHEMBL1995	Family A G protein-coupled receptor	Prostanoid IP receptor
HSF1	Q00613	CHEMBL5869	Other cytosolic protein	Heat shock factor protein 1
TTL	Q8NG68	CHEMBL5549	Enzyme	Tubulin--tyrosine ligase
CYP26A1	O43174	CHEMBL5141	Cytochrome P450	Cytochrome P450 26A1
CYP26B1	Q9NR63	CHEMBL3713687	Cytochrome P450	Cytochrome P450 26B1
SLC6A1	P30531	CHEMBL1903	Electrochemical transporter	GABA transporter 1 (by homology)
F11	P03951	CHEMBL2820	Protease	Coagulation factor XI
ALOX15	P16050	CHEMBL2903	Enzyme	Arachidonate 15-lipoxygenase
TRPA1	O75762	CHEMBL6007	Voltage-gated ion channel	Transient receptor potential cation channel subfamily A member 1
CMA1	P23946	CHEMBL4068	Protease	Chymase
CTSG	P08311	CHEMBL4071	Protease	Cathepsin G
OXTR	P30559	CHEMBL2049	Family A G protein-coupled receptor	Oxytocin receptor (by homology)
SLC22A12	Q96S37	CHEMBL6120	Electrochemical transporter	Solute carrier family 22 member 12
DAGLA	Q9Y4D2	CHEMBL5545	Enzyme	Sn1-specific diacylglycerol lipase alpha
BCL2L1	Q07817	CHEMBL4625	Other ion channel	Apoptosis regulator Bcl-X
RPS6KA5	O75582	CHEMBL4237	Kinase	Ribosomal protein S6 kinase alpha 5
GLRA2	P23416	CHEMBL5871	Ligand-gated ion channel	Glycine receptor subunit alpha-2
ATP12A	P54707	CHEMBL2933	Primary active transporter	Potassium-transporting ATPase alpha chain 2
CA12	O43570	CHEMBL3242	Lyase	Carbonic anhydrase XII
CA9	Q16790	CHEMBL3594	Lyase	Carbonic anhydrase IX
RIPK3	Q9Y572	CHEMBL1795199	Enzyme	Receptor-interacting serine/threonine-protein kinase 3
RIPK2	O43353	CHEMBL5014	Kinase	Serine/threonine-protein kinase RIPK2
NQO2	P16083	CHEMBL3959	Enzyme	Quinone reductase 2
PDE4A	P27815	CHEMBL254	Phosphodiesterase	Phosphodiesterase 4A
PDE4C	Q08493	CHEMBL291	Phosphodiesterase	Phosphodiesterase 4C
XDH	P47989	CHEMBL1929	Oxidoreductase	Xanthine dehydrogenase
CA2	P00918	CHEMBL205	Lyase	Carbonic anhydrase II
CA7	P43166	CHEMBL2326	Lyase	Carbonic anhydrase VII
CA4	P22748	CHEMBL3729	Lyase	Carbonic anhydrase IV
CYP1B1	Q16678	CHEMBL4878	Cytochrome P450	Cytochrome P450 1B1
ABCC1	P33527	CHEMBL3004	Primary active transporter	Multidrug resistance-associated protein 1
NOX4	Q9NPH5	CHEMBL1250375	Enzyme	NADPH oxidase 4
AKR1B1	P15121	CHEMBL1900	Enzyme	Aldose reductase
ABCG2	Q9UNQ0	CHEMBL5393	Primary active transporter	ATP-binding cassette sub-family G member 2
AVPR2	P30518	CHEMBL1790	Family A G protein-coupled receptor	Vasopressin V2 receptor
MAOA	P21397	CHEMBL1951	Oxidoreductase	Monoamine oxidase A
PIM1	P11309	CHEMBL2147	Kinase	Serine/threonine-protein kinase PIM1
GLO1	Q04760	CHEMBL2424	Enzyme	Glyoxalase I
MPO	P05164	CHEMBL2439	Enzyme	Myeloperoxidase
PIK3R1	P27986	CHEMBL2506	Enzyme	PI3-kinase p85-alpha subunit
DAPK1	P53355	CHEMBL2558	Kinase	Death-associated protein kinase 1
CA1	P00915	CHEMBL261	Lyase	Carbonic anhydrase I
SRC	P12931	CHEMBL267	Kinase	Tyrosine-protein kinase SRC
PTK2	Q05397	CHEMBL2695	Kinase	Focal adhesion kinase 1
CA3	P07451	CHEMBL2885	Lyase	Carbonic anhydrase III
PLK1	P53350	CHEMBL3024	Kinase	Serine/threonine-protein kinase PLK1
CA6	P23280	CHEMBL3025	Lyase	Carbonic anhydrase VI
PKN1	Q16512	CHEMBL3384	Kinase	Protein kinase N1
CA14	Q9ULX7	CHEMBL3510	Lyase	Carbonic anhydrase XIV
CSNK2A1	P68400	CHEMBL3629	Kinase	Casein kinase II alpha
NEK2	P51955	CHEMBL3835	Kinase	Serine/threonine-protein kinase NEK2
CXCR1	P25024	CHEMBL4029	Family A G protein-coupled receptor	Interleukin-8 receptor A
CAMK2B	Q13554	CHEMBL4121	Kinase	CaM kinase II beta
ABCB1	P08183	CHEMBL4302	Primary active transporter	P-glycoprotein 1
NEK6	Q9HC98	CHEMBL4309	Kinase	Serine/threonine-protein kinase NEK6
CA5A	P35218	CHEMBL4789	Lyase	Carbonic anhydrase VA
NUAK1	O60285	CHEMBL5784	Kinase	NUAK family SNF1-like kinase 1
AKR1C1	Q04828	CHEMBL5905	Enzyme	Aldo-keto reductase family 1 member C1 (by homology)
AKR1C4	P17516	CHEMBL4999	Enzyme	Aldo-keto reductase family 1 member C4 (by homology)
CA13	Q8N1Q1	CHEMBL3912	Lyase	Carbonic anhydrase XIII (by homology)
AKR1A1	P14550	CHEMBL2246	Enzyme	Aldehyde reductase (by homology)
GPR35	Q9HC97	CHEMBL1293267	Family A G protein-coupled receptor	G-protein coupled receptor 35
MAPT	P10636	CHEMBL1293224	Unclassified protein	Microtubule-associated protein tau
KDM4E	B2RXH2	CHEMBL1293226	Eraser	Lysine-specific demethylase 4D-like
INSR	P06213	CHEMBL1981	Kinase	Insulin receptor
MYLK	Q15746	CHEMBL2428	Kinase	Myosin light chain kinase, smooth muscle
APEX1	P27695	CHEMBL5619	Enzyme	DNA-(apurinic or apyrimidinic site) lyase
CCNB3	Q8WWL7	CHEMBL2094127	Other cytosolic protein	Cyclin B3
CCNB2	O95067	CHEMBL2094127	Other cytosolic protein	Cyclin B2
ARG1	P05089	CHEMBL1075097	Enzyme	Arginase-1 (by homology)
TYR	P14679	CHEMBL1973	Oxidoreductase	Tyrosinase
HSD17B1	P14061	CHEMBL3181	Enzyme	Estradiol 17-beta-dehydrogenase 1
AHR	P35869	CHEMBL3201	Transcription factor	Aryl hydrocarbon receptor
ESRRA	P11474	CHEMBL3429	Nuclear receptor	Estrogen-related receptor alpha
PTPRS	Q13332	CHEMBL2396508	Phosphatase	Receptor-type tyrosine-protein phosphatase S
PLG	P00747	CHEMBL1801	Protease	Plasminogen
MPG	P29372	CHEMBL3396943	Enzyme	DNA-3-methyladenine glycosylase
TTR	P02766	CHEMBL3194	Secreted protein	Transthyretin
CD38	P28907	CHEMBL4660	Enzyme	Lymphocyte differentiation antigen CD38
TNKS2	Q9H2K2	CHEMBL6154	Enzyme	Tankyrase-2
TNKS	O95271	CHEMBL6164	Enzyme	Tankyrase-1
AMY1A	P04745	CHEMBL2478	Enzyme	AMY1C
ODC1	P11926	CHEMBL1869	Lyase	Ornithine decarboxylase
CFTR	P13569	CHEMBL4051	Other ion channel	Cystic fibrosis transmembrane conductance regulator
NAE1	Q13564	CHEMBL2016431	Unclassified protein	NEDD8-activating enzyme E1 regulatory subunit
ST6GAL1	P15907	CHEMBL3596075	Transferase	Beta-galactoside alpha-2,6-sialyltransferase 1
CBR1	P16152	CHEMBL5586	Enzyme	Carbonyl reductase [NADPH] 1
GRK6	P43250	CHEMBL6144	Kinase	G protein-coupled receptor kinase 6
LCK	P06239	CHEMBL258	Kinase	Tyrosine-protein kinase LCK
CALM1	P62158	CHEMBL6093	Unclassified protein	Calmodulin
KDM5A	P29375	CHEMBL2424504	Eraser	Lysine-specific demethylase 5A
CYP1A1	P04798	CHEMBL2231	Cytochrome P450	Cytochrome P450 1A1
CYP1A2	P05177	CHEMBL3356	Cytochrome P450	Cytochrome P450 1A2
NTRK2	Q16620	CHEMBL4898	Kinase	Neurotrophic tyrosine kinase receptor type 2
MAOB	P27338	CHEMBL2039	Oxidoreductase	Monoamine oxidase B
TAS2R31	P59538	CHEMBL2034804	Taste family G protein-coupled receptor	Taste receptor type 2 member 31
HSPA1A	P0DMV8	CHEMBL5460	Other cytosolic protein	Heat shock 70 kDa protein 1
PLAU	P00749	CHEMBL3286	Protease	Urokinase-type plasminogen activator
SIRT1	Q96EB6	CHEMBL4506	Eraser	NAD-dependent deacetylase sirtuin 1
HSP90AB1	P08238	CHEMBL4303	Other cytosolic protein	Heat shock protein HSP 90-beta
HSP90B1	P14625	CHEMBL1075323	Other membrane protein	Endoplasmin
EGLN1	Q9GZT9	CHEMBL5697	Oxidoreductase	Egl nine homolog 1
MMP8	P22894	CHEMBL4588	Protease	Matrix metalloproteinase 8
MGAM	O43451	CHEMBL2074	Hydrolase	Maltase-glucoamylase
ESRRB	O95718	CHEMBL3751	Nuclear receptor	Estrogen-related receptor beta
IGFBP3	P17936	CHEMBL3997	Secreted protein	Insulin-like growth factor binding protein 3
SNCA	P37840	CHEMBL6152	Unclassified protein	Alpha-synuclein
IGFBP6	P24592	CHEMBL2139	Secreted protein	Insulin-like growth factor binding protein 6
IGFBP4	P22692	CHEMBL2310	Secreted protein	Insulin-like growth factor binding protein 4
IGFBP5	P24593	CHEMBL2665	Secreted protein	Insulin-like growth factor binding protein 5
IGFBP2	P18065	CHEMBL3088	Secreted protein	Insulin-like growth factor binding protein 2
IGFBP1	P08833	CHEMBL4178	Secreted protein	Insulin-like growth factor binding protein 1
PLAT	P00750	CHEMBL1873	Protease	Tissue-type plasminogen activator
DHODH	Q02127	CHEMBL1966	Oxidoreductase	Dihydroorotate dehydrogenase (by homology)
CDC7	O00311	CHEMBL5443	Kinase	CDC7/DBF4 (Cell division cycle 7-related protein kinase/Activator of S phase kinase)
KCNMA1	Q12791	CHEMBL4304	Voltage-gated ion channel	Calcium-activated potassium channel subunit alpha-1
PTP4A3	O75365	CHEMBL4162	Phosphatase	Protein-tyrosine phosphatase 4A3
